# Supplementary material for: Leaf Senescence Regulation Mechanism Based on Comparative Transcriptome Analysis in Foxtail Millet
Source: Int J Mol Sci. 2024 Mar 31;25(7):3905. doi: 10.3390/ijms25073905 (PMC11011800; doi:10.3390/ijms25073905)
Supplement: Supplementary file 1 [file ijms-25-03905-s001.zip › Supplementary Table S2.xlsx]

## Sheet: Supplementary Table 2
Supplementary Table 2. A dataset of DEGs with GO annotation in the C2 cluster under light or dark conditions.
#ID	LS-Light	SS-Light	LS-Dark	SS-Dark	GO_annotation	GO_second_level_annotation
Seita.1G015100	2.07368	1.60347	-1.03155	-2.6456	Molecular Function: serine-type endopeptidase activity (GO:0004252);; Cellular Component: integral component of membrane (GO:0016021);;	biological process: metabolic process (GO:0008152);; molecular function: catalytic activity (GO:0003824);; cellular component: membrane (GO:0016020);; cellular component: membrane part (GO:0044425)
Seita.1G050700	3.71499	2.34455	-1.79282	-4.26672	Molecular Function: oxidoreductase activity, acting on single donors with incorporation of molecular oxygen, incorporation of two atoms of oxygen (GO:0016702);; Biological Process: oxylipin biosynthetic process (GO:0031408);; Biological Process: lipid oxidation (GO:0034440);; Molecular Function: metal ion binding (GO:0046872);;	biological process: metabolic process (GO:0008152);; biological process: single-organism process (GO:0044699);; molecular function: catalytic activity (GO:0003824);; biological process: cellular process (GO:0009987);; molecular function: binding (GO:0005488)
Seita.1G068700	2.37149	1.92814	-1.19361	-3.10602	Cellular Component: plasma membrane (GO:0005886);; Molecular Function: cation transmembrane transporter activity (GO:0008324);; Cellular Component: integral component of membrane (GO:0016021);;	cellular component: cell (GO:0005623);; cellular component: membrane (GO:0016020);; cellular component: cell part (GO:0044464);; biological process: localization (GO:0051179);; molecular function: transporter activity (GO:0005215);; cellular component: membrane part (GO:0044425)
Seita.1G089500	1.30871	1.99961	-0.940282	-2.36803	--	--
Seita.1G093200	2.85006	2.58536	-1.68662	-3.7488	--	--
Seita.1G127900	1.69805	1.11622	-0.434216	-2.38006	Cellular Component: integral component of membrane (GO:0016021);; Molecular Function: transmembrane transporter activity (GO:0022857);;	cellular component: membrane (GO:0016020);; cellular component: membrane part (GO:0044425);; biological process: localization (GO:0051179);; molecular function: transporter activity (GO:0005215)
Seita.1G156700	1.6759	2.00227	-1.1018	-2.57638	--	--
Seita.1G194100	2.02992	2.23107	-1.3446	-2.91639	Cellular Component: chloroplast thylakoid membrane (GO:0009535);; Biological Process: regulation of protein complex stability (GO:0061635);;	cellular component: cell (GO:0005623);; cellular component: membrane (GO:0016020);; cellular component: organelle (GO:0043226);; cellular component: organelle part (GO:0044422);; cellular component: cell part (GO:0044464);; biological process: biological regulation (GO:0065007)
Seita.1G203000	1.98062	1.13604	-0.33747	-2.77919	Cellular Component: chloroplast (GO:0009507);;	cellular component: cell (GO:0005623);; cellular component: organelle (GO:0043226);; cellular component: cell part (GO:0044464)
Seita.1G208100	1.63265	1.65173	-1.19337	-2.091	Molecular Function: UDP-glycosyltransferase activity (GO:0008194);; Cellular Component: intracellular membrane-bounded organelle (GO:0043231);; Molecular Function: quercetin 3-O-glucosyltransferase activity (GO:0080043);; Molecular Function: quercetin 7-O-glucosyltransferase activity (GO:0080044);;	molecular function: catalytic activity (GO:0003824);; cellular component: cell (GO:0005623);; cellular component: organelle (GO:0043226);; cellular component: cell part (GO:0044464)
Seita.1G212200	2.27097	1.20022	-1.42245	-2.04874	--	--
Seita.1G217200	1.82907	1.44648	-0.741228	-2.53432	Molecular Function: ferredoxin-NADP+ reductase activity (GO:0004324);; Cellular Component: chloroplast thylakoid membrane protein complex (GO:0098807);;	biological process: metabolic process (GO:0008152);; biological process: single-organism process (GO:0044699);; molecular function: catalytic activity (GO:0003824);; cellular component: cell (GO:0005623);; cellular component: membrane (GO:0016020);; cellular component: macromolecular complex (GO:0032991);; cellular component: organelle (GO:0043226);; cellular component: organelle part (GO:0044422…
Seita.1G233300	2.7266	1.02344	-1.66022	-2.08983	Molecular Function: protein binding (GO:0005515);;	molecular function: binding (GO:0005488)
Seita.1G233400	2.73211	0.973171	-2.24413	-1.46115	Molecular Function: protein kinase activity (GO:0004672);; Molecular Function: ATP binding (GO:0005524);; Cellular Component: integral component of membrane (GO:0016021);;	biological process: metabolic process (GO:0008152);; biological process: cellular process (GO:0009987);; molecular function: catalytic activity (GO:0003824);; molecular function: binding (GO:0005488);; cellular component: membrane (GO:0016020);; cellular component: membrane part (GO:0044425)
Seita.1G251100	1.56668	1.31588	-0.613758	-2.26881	Cellular Component: integral component of membrane (GO:0016021);; Molecular Function: oxidoreductase activity (GO:0016491);;	cellular component: membrane (GO:0016020);; cellular component: membrane part (GO:0044425);; molecular function: catalytic activity (GO:0003824)
Seita.1G317800	1.97184	1.49128	-0.917852	-2.54527	Cellular Component: chloroplast thylakoid membrane (GO:0009535);; Biological Process: photosynthetic electron transport in photosystem I (GO:0009773);; Cellular Component: NAD(P)H dehydrogenase complex (plastoquinone) (GO:0010598);;	cellular component: cell (GO:0005623);; cellular component: membrane (GO:0016020);; cellular component: organelle (GO:0043226);; cellular component: organelle part (GO:0044422);; cellular component: cell part (GO:0044464);; biological process: metabolic process (GO:0008152);; biological process: cellular process (GO:0009987);; biological process: single-organism process (GO:0044699);; cellular co…
Seita.1G318400	1.53333	1.43745	-0.581779	-2.389	Cellular Component: chloroplast thylakoid membrane (GO:0009535);; Cellular Component: chloroplast envelope (GO:0009941);; Biological Process: photosynthesis (GO:0015979);; Biological Process: chlorophyll biosynthetic process (GO:0015995);; Molecular Function: oxidoreductase activity, acting on the CH-CH group of donors (GO:0016627);; Molecular Function: oxidoreductase activity, acting on the CH-C…	cellular component: cell (GO:0005623);; cellular component: membrane (GO:0016020);; cellular component: organelle (GO:0043226);; cellular component: organelle part (GO:0044422);; cellular component: cell part (GO:0044464);; biological process: metabolic process (GO:0008152);; biological process: cellular process (GO:0009987);; biological process: single-organism process (GO:0044699);; molecular f…
Seita.1G321900	1.74145	1.56874	-0.675392	-2.63479	Biological Process: ATP synthesis coupled proton transport (GO:0015986);; Cellular Component: membrane (GO:0016020);; Molecular Function: proton-transporting ATP synthase activity, rotational mechanism (GO:0046933);;	biological process: metabolic process (GO:0008152);; biological process: cellular process (GO:0009987);; biological process: single-organism process (GO:0044699);; biological process: localization (GO:0051179);; cellular component: membrane (GO:0016020);; molecular function: catalytic activity (GO:0003824);; molecular function: transporter activity (GO:0005215)
Seita.1G340400	1.60177	1.25089	-0.982297	-1.87037	Molecular Function: serine-type endopeptidase activity (GO:0004252);;	biological process: metabolic process (GO:0008152);; molecular function: catalytic activity (GO:0003824)
Seita.1G365200	1.82006	1.49658	-0.969141	-2.3475	Molecular Function: protein kinase activity (GO:0004672);; Molecular Function: ATP binding (GO:0005524);; Cellular Component: chloroplast (GO:0009507);;	biological process: metabolic process (GO:0008152);; biological process: cellular process (GO:0009987);; molecular function: catalytic activity (GO:0003824);; molecular function: binding (GO:0005488);; cellular component: cell (GO:0005623);; cellular component: organelle (GO:0043226);; cellular component: cell part (GO:0044464)
Seita.2G003600	1.55122	1.22713	-0.587385	-2.19096	Molecular Function: N,N-dimethylaniline monooxygenase activity (GO:0004499);; Molecular Function: flavin adenine dinucleotide binding (GO:0050660);; Molecular Function: NADP binding (GO:0050661);;	biological process: metabolic process (GO:0008152);; biological process: single-organism process (GO:0044699);; molecular function: catalytic activity (GO:0003824);; molecular function: binding (GO:0005488)
Seita.2G046600	2.06649	1.58736	-0.757841	-2.89601	Biological Process: starch catabolic process (GO:0005983);; Cellular Component: chloroplast (GO:0009507);; Cellular Component: chloroplast thylakoid membrane (GO:0009535);; Cellular Component: chloroplast stroma (GO:0009570);; Cellular Component: chromoplast stroma (GO:0009575);; Biological Process: response to wounding (GO:0009611);; Biological Process: response to high light intensity (GO:00096…	biological process: metabolic process (GO:0008152);; biological process: cellular process (GO:0009987);; cellular component: cell (GO:0005623);; cellular component: organelle (GO:0043226);; cellular component: cell part (GO:0044464);; cellular component: membrane (GO:0016020);; cellular component: organelle part (GO:0044422);; biological process: response to stimulus (GO:0050896);; biological pro…
Seita.2G053700	1.23029	3.4132	-2.31995	-2.32354	Cellular Component: chloroplast thylakoid membrane (GO:0009535);;	cellular component: cell (GO:0005623);; cellular component: membrane (GO:0016020);; cellular component: organelle (GO:0043226);; cellular component: organelle part (GO:0044422);; cellular component: cell part (GO:0044464)
Seita.2G079200	1.27302	1.99801	-0.941655	-2.32938	Molecular Function: sterol 24-C-methyltransferase activity (GO:0003838);; Cellular Component: endoplasmic reticulum (GO:0005783);; Biological Process: sterol biosynthetic process (GO:0016126);; Biological Process: methylation (GO:0032259);;	biological process: metabolic process (GO:0008152);; molecular function: catalytic activity (GO:0003824);; cellular component: cell (GO:0005623);; cellular component: organelle (GO:0043226);; cellular component: cell part (GO:0044464);; biological process: single-organism process (GO:0044699)
Seita.2G112500	2.45357	2.16018	-1.15849	-3.45526	Molecular Function: glycogen (starch) synthase activity (GO:0004373);; Cellular Component: amyloplast (GO:0009501);; Cellular Component: chloroplast (GO:0009507);; Biological Process: starch biosynthetic process (GO:0019252);;	molecular function: catalytic activity (GO:0003824);; cellular component: cell (GO:0005623);; cellular component: organelle (GO:0043226);; cellular component: cell part (GO:0044464);; biological process: metabolic process (GO:0008152);; biological process: cellular process (GO:0009987);; biological process: single-organism process (GO:0044699)
Seita.2G165000	1.47548	1.34942	-0.655057	-2.16984	Cellular Component: cellular_component (GO:0005575);; Cellular Component: intracellular (GO:0005622);; Cellular Component: cell (GO:0005623);; Cellular Component: cytoplasm (GO:0005737);; Biological Process: biological_process (GO:0008150);; Biological Process: response to radiation (GO:0009314);; Biological Process: response to light stimulus (GO:0009416);; Cellular Component: chloroplast (GO:00…	cellular component: cell (GO:0005623);; cellular component: cell part (GO:0044464);; biological process: response to stimulus (GO:0050896);; cellular component: organelle (GO:0043226)
Seita.2G178200	1.96904	1.13457	-0.77576	-2.32785	Cellular Component: cytoplasm (GO:0005737);; Biological Process: carbohydrate metabolic process (GO:0005975);; Cellular Component: chloroplast stroma (GO:0009570);; Molecular Function: carbohydrate binding (GO:0030246);; Molecular Function: glucose-6-phosphate 1-epimerase activity (GO:0047938);; Cellular Component: apoplast (GO:0048046);;	cellular component: cell (GO:0005623);; cellular component: cell part (GO:0044464);; biological process: metabolic process (GO:0008152);; cellular component: organelle (GO:0043226);; cellular component: organelle part (GO:0044422);; molecular function: binding (GO:0005488);; molecular function: catalytic activity (GO:0003824);; cellular component: extracellular region (GO:0005576)
Seita.2G232500	2.4999	1.86286	-1.36228	-3.00048	Biological Process: catabolic process (GO:0009056);; Molecular Function: hydrolase activity (GO:0016787);;	biological process: metabolic process (GO:0008152);; molecular function: catalytic activity (GO:0003824)
Seita.2G236900	1.95019	1.55639	-1.18847	-2.31811	Cellular Component: integral component of membrane (GO:0016021);; Molecular Function: transmembrane transporter activity (GO:0022857);;	cellular component: membrane (GO:0016020);; cellular component: membrane part (GO:0044425);; biological process: localization (GO:0051179);; molecular function: transporter activity (GO:0005215)
Seita.2G283000	2.03866	2.46767	-1.68188	-2.82445	Cellular Component: chloroplast (GO:0009507);;	cellular component: cell (GO:0005623);; cellular component: organelle (GO:0043226);; cellular component: cell part (GO:0044464)
Seita.2G288700	1.75178	1.52951	-1.10158	-2.17971	Biological Process: lipid metabolic process (GO:0006629);; Molecular Function: phosphoric diester hydrolase activity (GO:0008081);;	biological process: metabolic process (GO:0008152);; biological process: single-organism process (GO:0044699);; molecular function: catalytic activity (GO:0003824)
Seita.2G298700	1.53826	1.2366	-0.876224	-1.89863	Molecular Function: molecular_function (GO:0003674);; Molecular Function: transcription factor activity, sequence-specific DNA binding (GO:0003700);; Molecular Function: protein binding (GO:0005515);; Biological Process: regulation of transcription, DNA-templated (GO:0006355);; Biological Process: biological_process (GO:0008150);; Biological Process: regulation of biosynthetic process (GO:0009889…	biological process: biological regulation (GO:0065007);; molecular function: nucleic acid binding transcription factor activity (GO:0001071);; molecular function: binding (GO:0005488)
Seita.2G299200	2.8485	2.95419	-1.90459	-3.89809	Biological Process: response to light stimulus (GO:0009416);; Cellular Component: photosystem I (GO:0009522);; Cellular Component: photosystem II (GO:0009523);; Cellular Component: chloroplast thylakoid membrane (GO:0009535);; Biological Process: photosynthesis, light harvesting in photosystem I (GO:0009768);; Cellular Component: chloroplast envelope (GO:0009941);; Cellular Component: plastoglobu…	biological process: response to stimulus (GO:0050896);; cellular component: cell (GO:0005623);; cellular component: membrane (GO:0016020);; cellular component: macromolecular complex (GO:0032991);; cellular component: membrane part (GO:0044425);; cellular component: cell part (GO:0044464);; cellular component: organelle (GO:0043226);; cellular component: organelle part (GO:0044422);; biological p…
Seita.2G308600	1.84519	1.5472	-0.690173	-2.70221	Cellular Component: chloroplast thylakoid membrane (GO:0009535);; Cellular Component: integral component of membrane (GO:0016021);;	cellular component: cell (GO:0005623);; cellular component: membrane (GO:0016020);; cellular component: organelle (GO:0043226);; cellular component: organelle part (GO:0044422);; cellular component: cell part (GO:0044464);; cellular component: membrane part (GO:0044425)
Seita.2G319600	1.43236	1.27321	-0.616505	-2.08906	Molecular Function: nucleoside diphosphate kinase activity (GO:0004550);; Molecular Function: ATP binding (GO:0005524);; Biological Process: GTP biosynthetic process (GO:0006183);; Biological Process: UTP biosynthetic process (GO:0006228);; Biological Process: CTP biosynthetic process (GO:0006241);;	biological process: metabolic process (GO:0008152);; biological process: cellular process (GO:0009987);; molecular function: catalytic activity (GO:0003824);; molecular function: binding (GO:0005488);; biological process: single-organism process (GO:0044699)
Seita.2G323800	1.93595	1.31688	-0.705758	-2.54708	--	--
Seita.2G324400	0.944418	2.02388	-1.00566	-1.96264	Molecular Function: UDP-glycosyltransferase activity (GO:0008194);;	molecular function: catalytic activity (GO:0003824)
Seita.2G330500	2.09655	1.67549	-0.912302	-2.85974	Biological Process: ATP synthesis coupled proton transport (GO:0015986);; Cellular Component: proton-transporting ATP synthase complex, catalytic core F(1) (GO:0045261);; Molecular Function: proton-transporting ATP synthase activity, rotational mechanism (GO:0046933);;	biological process: metabolic process (GO:0008152);; biological process: cellular process (GO:0009987);; biological process: single-organism process (GO:0044699);; biological process: localization (GO:0051179);; cellular component: cell (GO:0005623);; cellular component: membrane (GO:0016020);; cellular component: macromolecular complex (GO:0032991);; cellular component: membrane part (GO:0044425…
Seita.2G374400	1.73689	2.04794	-2.45151	-1.33332	Molecular Function: ATP binding (GO:0005524);; Cellular Component: integral component of membrane (GO:0016021);; Molecular Function: ATPase activity (GO:0016887);; Molecular Function: ATPase activity, coupled to transmembrane movement of substances (GO:0042626);;	molecular function: binding (GO:0005488);; cellular component: membrane (GO:0016020);; cellular component: membrane part (GO:0044425);; molecular function: catalytic activity (GO:0003824);; biological process: localization (GO:0051179);; molecular function: transporter activity (GO:0005215)
Seita.2G396300	2.09511	2.09959	-1.23672	-2.95798	Molecular Function: protein binding (GO:0005515);;	molecular function: binding (GO:0005488)
Seita.2G403900	1.99712	2.3029	-1.31363	-2.98639	Molecular Function: hydrolase activity (GO:0016787);;	molecular function: catalytic activity (GO:0003824)
Seita.3G013100	3.73191	2.49292	-3.27362	-2.95121	Biological Process: allantoin catabolic process (GO:0000256);; Molecular Function: allantoinase activity (GO:0004038);; Cellular Component: cytoplasm (GO:0005737);; Cellular Component: endoplasmic reticulum (GO:0005783);; Biological Process: purine nucleobase catabolic process (GO:0006145);; Biological Process: cellular response to nitrogen starvation (GO:0006995);; Molecular Function: zinc ion b…	biological process: metabolic process (GO:0008152);; biological process: cellular process (GO:0009987);; molecular function: catalytic activity (GO:0003824);; cellular component: cell (GO:0005623);; cellular component: cell part (GO:0044464);; cellular component: organelle (GO:0043226);; biological process: single-organism process (GO:0044699);; biological process: response to stimulus (GO:005089…
Seita.3G057100	2.17358	1.32317	-2.43493	-1.06182	--	--
Seita.3G057800	2.08059	1.12057	-1.07312	-2.12804	Biological Process: double-strand break repair via break-induced replication (GO:0000727);; Cellular Component: GINS complex (GO:0000811);; Biological Process: DNA-dependent DNA replication (GO:0006261);; Cellular Component: replication fork protection complex (GO:0031298);; Biological Process: DNA duplex unwinding (GO:0032508);;	biological process: metabolic process (GO:0008152);; biological process: cellular process (GO:0009987);; biological process: response to stimulus (GO:0050896);; cellular component: cell (GO:0005623);; cellular component: membrane-enclosed lumen (GO:0031974);; cellular component: macromolecular complex (GO:0032991);; cellular component: organelle (GO:0043226);; cellular component: organelle part (…
Seita.3G064700	2.20494	1.49482	-1.25131	-2.44845	Cellular Component: chloroplast (GO:0009507);; Cellular Component: chloroplast outer membrane (GO:0009707);; Molecular Function: amino acid transmembrane transporter activity (GO:0015171);; Biological Process: protein import into chloroplast stroma (GO:0045037);;	cellular component: cell (GO:0005623);; cellular component: organelle (GO:0043226);; cellular component: cell part (GO:0044464);; cellular component: membrane (GO:0016020);; cellular component: organelle part (GO:0044422);; biological process: single-organism process (GO:0044699);; biological process: localization (GO:0051179);; molecular function: transporter activity (GO:0005215)
Seita.3G099000	2.80623	0.888332	-0.941797	-2.75277	Cellular Component: integral component of membrane (GO:0016021);;	cellular component: membrane (GO:0016020);; cellular component: membrane part (GO:0044425)
Seita.3G143800	2.11721	2.65149	-1.43124	-3.33746	Cellular Component: photosystem I (GO:0009522);; Cellular Component: photosystem II (GO:0009523);; Cellular Component: chloroplast thylakoid membrane (GO:0009535);; Biological Process: photosynthesis, light harvesting (GO:0009765);; Cellular Component: integral component of membrane (GO:0016021);; Molecular Function: chlorophyll binding (GO:0016168);; Biological Process: protein-chromophore linka…	cellular component: cell (GO:0005623);; cellular component: membrane (GO:0016020);; cellular component: macromolecular complex (GO:0032991);; cellular component: membrane part (GO:0044425);; cellular component: cell part (GO:0044464);; cellular component: organelle (GO:0043226);; cellular component: organelle part (GO:0044422);; biological process: metabolic process (GO:0008152);; biological proc…
Seita.3G177600	1.69759	1.10863	-0.362213	-2.44401	Molecular Function: oxygen transporter activity (GO:0005344);; Molecular Function: oxygen binding (GO:0019825);; Molecular Function: heme binding (GO:0020037);; Molecular Function: metal ion binding (GO:0046872);;	biological process: localization (GO:0051179);; molecular function: transporter activity (GO:0005215);; molecular function: binding (GO:0005488)
Seita.3G203200	1.42109	1.51674	-0.78756	-2.15026	Molecular Function: protein kinase activity (GO:0004672);; Molecular Function: ATP binding (GO:0005524);;	biological process: metabolic process (GO:0008152);; biological process: cellular process (GO:0009987);; molecular function: catalytic activity (GO:0003824);; molecular function: binding (GO:0005488)
Seita.3G224500	1.74283	2.32275	-1.55422	-2.51136	Cellular Component: integral component of membrane (GO:0016021);; Molecular Function: transmembrane transporter activity (GO:0022857);;	cellular component: membrane (GO:0016020);; cellular component: membrane part (GO:0044425);; biological process: localization (GO:0051179);; molecular function: transporter activity (GO:0005215)
Seita.3G239400	1.77981	1.20232	0.369791	-3.35192	Molecular Function: calmodulin binding (GO:0005516);; Biological Process: defense response (GO:0006952);; Biological Process: response to biotic stimulus (GO:0009607);; Cellular Component: integral component of membrane (GO:0016021);;	molecular function: binding (GO:0005488);; biological process: response to stimulus (GO:0050896);; cellular component: membrane (GO:0016020);; cellular component: membrane part (GO:0044425)
Seita.3G265000	1.49559	1.40772	-0.796536	-2.10677	Molecular Function: CoA-ligase activity (GO:0016405);;	molecular function: catalytic activity (GO:0003824)
Seita.3G299000	1.9428	1.96016	-1.46303	-2.43993	Molecular Function: ATP binding (GO:0005524);; Cellular Component: integral component of membrane (GO:0016021);; Molecular Function: ATPase activity (GO:0016887);;	molecular function: binding (GO:0005488);; cellular component: membrane (GO:0016020);; cellular component: membrane part (GO:0044425);; molecular function: catalytic activity (GO:0003824)
Seita.3G330800	3.03549	0.0824309	-1.62265	-1.49527	Molecular Function: aspartic-type endopeptidase activity (GO:0004190);; Cellular Component: extracellular region (GO:0005576);; Biological Process: proteolysis (GO:0006508);; Biological Process: protein catabolic process (GO:0030163);;	biological process: metabolic process (GO:0008152);; molecular function: catalytic activity (GO:0003824);; cellular component: extracellular region (GO:0005576)
Seita.3G397800	1.05997	1.50246	-0.157779	-2.40466	Molecular Function: farnesyl-diphosphate farnesyltransferase activity (GO:0004310);; Biological Process: biosynthetic process (GO:0009058);; Cellular Component: integral component of membrane (GO:0016021);; Molecular Function: squalene synthase activity (GO:0051996);;	molecular function: catalytic activity (GO:0003824);; biological process: metabolic process (GO:0008152);; cellular component: membrane (GO:0016020);; cellular component: membrane part (GO:0044425)
Seita.3G405700	1.82285	2.453	-0.859815	-3.41604	Molecular Function: acid phosphatase activity (GO:0003993);; Molecular Function: metal ion binding (GO:0046872);;	biological process: metabolic process (GO:0008152);; biological process: cellular process (GO:0009987);; molecular function: catalytic activity (GO:0003824);; molecular function: binding (GO:0005488)
Seita.4G000900	1.8495	1.98049	-1.03086	-2.79913	Molecular Function: copper ion binding (GO:0005507);; Molecular Function: electron carrier activity (GO:0009055);; Cellular Component: chloroplast thylakoid membrane (GO:0009535);;	molecular function: binding (GO:0005488);; molecular function: electron carrier activity (GO:0009055);; cellular component: cell (GO:0005623);; cellular component: membrane (GO:0016020);; cellular component: organelle (GO:0043226);; cellular component: organelle part (GO:0044422);; cellular component: cell part (GO:0044464)
Seita.4G003800	3.05719	1.82039	-1.41324	-3.46434	Cellular Component: integral component of membrane (GO:0016021);;	cellular component: membrane (GO:0016020);; cellular component: membrane part (GO:0044425)
Seita.4G006100	1.58124	1.54353	-0.802404	-2.32237	Molecular Function: RNA polymerase II core promoter proximal region sequence-specific DNA binding (GO:0000978);; Molecular Function: RNA polymerase II transcription factor activity, sequence-specific DNA binding (GO:0000981);; Cellular Component: nucleus (GO:0005634);; Biological Process: regulation of transcription from RNA polymerase II promoter (GO:0006357);;	molecular function: binding (GO:0005488);; biological process: biological regulation (GO:0065007);; molecular function: nucleic acid binding transcription factor activity (GO:0001071);; cellular component: cell (GO:0005623);; cellular component: organelle (GO:0043226);; cellular component: cell part (GO:0044464)
Seita.4G015100	1.83778	1.61723	-2.21629	-1.23872	Cellular Component: integral component of membrane (GO:0016021);; Biological Process: transmembrane transport (GO:0055085);;	cellular component: membrane (GO:0016020);; cellular component: membrane part (GO:0044425);; biological process: localization (GO:0051179)
Seita.4G022100	1.41446	2.16878	-1.0172	-2.56605	Molecular Function: methyltransferase activity (GO:0008168);; Biological Process: chlorophyll biosynthetic process (GO:0015995);; Molecular Function: magnesium protoporphyrin IX methyltransferase activity (GO:0046406);;	molecular function: catalytic activity (GO:0003824);; biological process: metabolic process (GO:0008152);; biological process: cellular process (GO:0009987);; biological process: single-organism process (GO:0044699)
Seita.4G040400	3.23791	1.80367	-1.05143	-3.99015	Molecular Function: aspartic-type endopeptidase activity (GO:0004190);; Cellular Component: integral component of membrane (GO:0016021);;	biological process: metabolic process (GO:0008152);; molecular function: catalytic activity (GO:0003824);; cellular component: membrane (GO:0016020);; cellular component: membrane part (GO:0044425)
Seita.4G091400	1.492	1.13198	-0.0708253	-2.55316	--	--
Seita.4G117700	2.22701	2.144	-1.29832	-3.07268	Cellular Component: chloroplast thylakoid membrane (GO:0009535);; Cellular Component: integral component of membrane (GO:0016021);;	cellular component: cell (GO:0005623);; cellular component: membrane (GO:0016020);; cellular component: organelle (GO:0043226);; cellular component: organelle part (GO:0044422);; cellular component: cell part (GO:0044464);; cellular component: membrane part (GO:0044425)
Seita.4G128800	1.59845	1.36722	-0.976875	-1.98879	Cellular Component: integral component of membrane (GO:0016021);;	cellular component: membrane (GO:0016020);; cellular component: membrane part (GO:0044425)
Seita.4G137800	1.44458	1.44652	-0.389818	-2.50128	--	--
Seita.4G139900	2.36104	2.17856	-1.25502	-3.28458	Cellular Component: photosystem I (GO:0009522);; Cellular Component: photosystem II (GO:0009523);; Cellular Component: chloroplast thylakoid membrane (GO:0009535);; Biological Process: photosynthesis, light harvesting (GO:0009765);; Cellular Component: integral component of membrane (GO:0016021);; Molecular Function: chlorophyll binding (GO:0016168);; Biological Process: protein-chromophore linka…	cellular component: cell (GO:0005623);; cellular component: membrane (GO:0016020);; cellular component: macromolecular complex (GO:0032991);; cellular component: membrane part (GO:0044425);; cellular component: cell part (GO:0044464);; cellular component: organelle (GO:0043226);; cellular component: organelle part (GO:0044422);; biological process: metabolic process (GO:0008152);; biological proc…
Seita.4G165600	1.69299	1.4954	-0.219421	-2.96897	--	--
Seita.4G170300	2.0863	1.07428	-0.556565	-2.60401	Biological Process: chloroplast relocation (GO:0009902);;	biological process: cellular process (GO:0009987);; biological process: localization (GO:0051179);; biological process: cellular component organization or biogenesis (GO:0071840)
Seita.4G175200	3.69455	3.09347	-2.54938	-4.23865	Cellular Component: cytosol (GO:0005829);; Biological Process: tricarboxylic acid cycle (GO:0006099);; Molecular Function: phosphoenolpyruvate carboxylase activity (GO:0008964);; Cellular Component: chloroplast (GO:0009507);; Biological Process: carbon fixation (GO:0015977);; Cellular Component: apoplast (GO:0048046);; Biological Process: leaf development (GO:0048366);;	cellular component: cell (GO:0005623);; cellular component: cell part (GO:0044464);; biological process: metabolic process (GO:0008152);; biological process: cellular process (GO:0009987);; biological process: single-organism process (GO:0044699);; molecular function: catalytic activity (GO:0003824);; cellular component: organelle (GO:0043226);; cellular component: extracellular region (GO:000557…
Seita.4G219400	1.6678	1.39504	-0.569569	-2.49327	Cellular Component: photosystem I (GO:0009522);; Cellular Component: photosystem II (GO:0009523);; Cellular Component: chloroplast thylakoid membrane (GO:0009535);; Biological Process: photosynthesis, light harvesting (GO:0009765);; Cellular Component: integral component of membrane (GO:0016021);; Molecular Function: chlorophyll binding (GO:0016168);; Biological Process: protein-chromophore linka…	cellular component: cell (GO:0005623);; cellular component: membrane (GO:0016020);; cellular component: macromolecular complex (GO:0032991);; cellular component: membrane part (GO:0044425);; cellular component: cell part (GO:0044464);; cellular component: organelle (GO:0043226);; cellular component: organelle part (GO:0044422);; biological process: metabolic process (GO:0008152);; biological proc…
Seita.4G220100	2.65252	2.26856	-1.42785	-3.49322	Molecular Function: fructose-bisphosphate aldolase activity (GO:0004332);; Cellular Component: cytosol (GO:0005829);; Biological Process: glycolytic process (GO:0006096);; Biological Process: fructose 1,6-bisphosphate metabolic process (GO:0030388);;	molecular function: catalytic activity (GO:0003824);; cellular component: cell (GO:0005623);; cellular component: cell part (GO:0044464);; biological process: metabolic process (GO:0008152);; biological process: cellular process (GO:0009987);; biological process: single-organism process (GO:0044699)
Seita.4G221600	2.35654	2.2501	-0.747461	-3.85918	--	--
Seita.4G228600	2.22449	1.94876	-0.918316	-3.25493	--	--
Seita.4G282300	2.19069	0.860584	-1.15969	-1.89159	Molecular Function: aspartic-type endopeptidase activity (GO:0004190);; Biological Process: proteolysis (GO:0006508);; Biological Process: protein catabolic process (GO:0030163);;	biological process: metabolic process (GO:0008152);; molecular function: catalytic activity (GO:0003824)
Seita.5G002900	2.64714	2.27592	-1.60957	-3.31348	Cellular Component: Golgi apparatus (GO:0005794);; Molecular Function: antiporter activity (GO:0015297);; Cellular Component: integral component of membrane (GO:0016021);; Molecular Function: transmembrane transporter activity (GO:0022857);;	cellular component: cell (GO:0005623);; cellular component: organelle (GO:0043226);; cellular component: cell part (GO:0044464);; biological process: localization (GO:0051179);; molecular function: transporter activity (GO:0005215);; cellular component: membrane (GO:0016020);; cellular component: membrane part (GO:0044425)
Seita.5G045500	2.45716	1.88821	-1.45608	-2.88929	--	--
Seita.5G250000	1.81861	1.27583	-0.589115	-2.50533	Molecular Function: actin binding (GO:0003779);;	molecular function: binding (GO:0005488)
Seita.5G250100	2.31521	0.712938	-1.11244	-1.91571	Molecular Function: actin binding (GO:0003779);;	molecular function: binding (GO:0005488)
Seita.5G253700	1.10022	1.60402	-0.721032	-1.98321	Molecular Function: structural constituent of ribosome (GO:0003735);; Cellular Component: ribosome (GO:0005840);; Biological Process: translation (GO:0006412);;	molecular function: structural molecule activity (GO:0005198);; cellular component: cell (GO:0005623);; cellular component: macromolecular complex (GO:0032991);; cellular component: organelle (GO:0043226);; cellular component: cell part (GO:0044464);; biological process: metabolic process (GO:0008152);; biological process: cellular process (GO:0009987)
Seita.5G283800	1.63003	1.00238	-0.281879	-2.35054	Molecular Function: UDP-glycosyltransferase activity (GO:0008194);; Cellular Component: integral component of membrane (GO:0016021);; Cellular Component: intracellular membrane-bounded organelle (GO:0043231);;	molecular function: catalytic activity (GO:0003824);; cellular component: membrane (GO:0016020);; cellular component: membrane part (GO:0044425);; cellular component: cell (GO:0005623);; cellular component: organelle (GO:0043226);; cellular component: cell part (GO:0044464)
Seita.5G296700	1.65108	1.52525	-0.886162	-2.29017	Molecular Function: carbon-sulfur lyase activity (GO:0016846);;	molecular function: catalytic activity (GO:0003824)
Seita.5G299100	1.50444	1.35723	-0.816784	-2.04489	Molecular Function: ATP binding (GO:0005524);;	molecular function: binding (GO:0005488)
Seita.5G305800	2.30817	1.66749	-1.02047	-2.95518	Molecular Function: iron ion binding (GO:0005506);; Molecular Function: electron carrier activity (GO:0009055);;	molecular function: binding (GO:0005488);; molecular function: electron carrier activity (GO:0009055)
Seita.5G308400	1.92177	1.03133	-0.84403	-2.10906	Molecular Function: UDP-glycosyltransferase activity (GO:0008194);; Cellular Component: intracellular membrane-bounded organelle (GO:0043231);;	molecular function: catalytic activity (GO:0003824);; cellular component: cell (GO:0005623);; cellular component: organelle (GO:0043226);; cellular component: cell part (GO:0044464)
Seita.5G308500	2.25748	0.817571	-1.38038	-1.69467	Molecular Function: UDP-glycosyltransferase activity (GO:0008194);; Cellular Component: intracellular membrane-bounded organelle (GO:0043231);;	molecular function: catalytic activity (GO:0003824);; cellular component: cell (GO:0005623);; cellular component: organelle (GO:0043226);; cellular component: cell part (GO:0044464)
Seita.5G313600	1.34074	1.65187	-0.87125	-2.12136	Biological Process: cellular glucose homeostasis (GO:0001678);; Molecular Function: glucokinase activity (GO:0004340);; Molecular Function: ATP binding (GO:0005524);; Molecular Function: glucose binding (GO:0005536);; Cellular Component: mitochondrion (GO:0005739);; Cellular Component: cytosol (GO:0005829);; Biological Process: glycolytic process (GO:0006096);; Molecular Function: fructokinase ac…	biological process: cellular process (GO:0009987);; biological process: single-organism process (GO:0044699);; biological process: biological regulation (GO:0065007);; biological process: metabolic process (GO:0008152);; molecular function: catalytic activity (GO:0003824);; molecular function: binding (GO:0005488);; cellular component: cell (GO:0005623);; cellular component: organelle (GO:0043226…
Seita.5G332500	2.29041	1.45189	-1.03231	-2.71	Molecular Function: diacylglycerol O-acyltransferase activity (GO:0004144);; Cellular Component: plasma membrane (GO:0005886);; Biological Process: triglyceride biosynthetic process (GO:0019432);; Molecular Function: long-chain-alcohol O-fatty-acyltransferase activity (GO:0047196);;	molecular function: catalytic activity (GO:0003824);; cellular component: cell (GO:0005623);; cellular component: membrane (GO:0016020);; cellular component: cell part (GO:0044464);; biological process: metabolic process (GO:0008152);; biological process: cellular process (GO:0009987);; biological process: single-organism process (GO:0044699)
Seita.5G363500	1.34916	1.40016	-0.200092	-2.54923	Biological Process: chloroplast organization (GO:0009658);; Biological Process: positive regulation of transcription, DNA-templated (GO:0045893);;	biological process: cellular process (GO:0009987);; biological process: cellular component organization or biogenesis (GO:0071840);; biological process: biological regulation (GO:0065007)
Seita.5G423200	3.25548	2.07948	-1.75483	-3.58013	--	--
Seita.5G446500	2.04331	2.34835	-1.09758	-3.29407	Cellular Component: chloroplast thylakoid membrane (GO:0009535);; Cellular Component: chloroplast stroma (GO:0009570);; Cellular Component: photosystem II oxygen evolving complex (GO:0009654);; Biological Process: photosynthesis (GO:0015979);;	cellular component: cell (GO:0005623);; cellular component: membrane (GO:0016020);; cellular component: organelle (GO:0043226);; cellular component: organelle part (GO:0044422);; cellular component: cell part (GO:0044464);; cellular component: macromolecular complex (GO:0032991);; cellular component: membrane part (GO:0044425);; biological process: metabolic process (GO:0008152);; biological proc…
Seita.6G003900	1.99561	0.629874	0.737023	-3.36251	Molecular Function: iron ion binding (GO:0005506);; Cellular Component: membrane (GO:0016020);; Cellular Component: integral component of membrane (GO:0016021);; Molecular Function: oxidoreductase activity, acting on paired donors, with incorporation or reduction of molecular oxygen, NAD(P)H as one donor, and incorporation of one atom of oxygen (GO:0016709);; Molecular Function: heme binding (GO:…	molecular function: binding (GO:0005488);; cellular component: membrane (GO:0016020);; cellular component: membrane part (GO:0044425);; biological process: metabolic process (GO:0008152);; biological process: single-organism process (GO:0044699);; molecular function: catalytic activity (GO:0003824)
Seita.6G004000	2.27414	1.61775	-0.614129	-3.27775	Molecular Function: monooxygenase activity (GO:0004497);; Molecular Function: iron ion binding (GO:0005506);; Cellular Component: integral component of membrane (GO:0016021);; Molecular Function: oxidoreductase activity, acting on paired donors, with incorporation or reduction of molecular oxygen (GO:0016705);; Molecular Function: heme binding (GO:0020037);;	biological process: metabolic process (GO:0008152);; biological process: single-organism process (GO:0044699);; molecular function: catalytic activity (GO:0003824);; molecular function: binding (GO:0005488);; cellular component: membrane (GO:0016020);; cellular component: membrane part (GO:0044425)
Seita.6G005700	1.68033	1.82203	-0.539548	-2.96281	Molecular Function: electron carrier activity (GO:0009055);; Cellular Component: chloroplast (GO:0009507);; Molecular Function: metal ion binding (GO:0046872);; Molecular Function: 2 iron, 2 sulfur cluster binding (GO:0051537);;	molecular function: electron carrier activity (GO:0009055);; cellular component: cell (GO:0005623);; cellular component: organelle (GO:0043226);; cellular component: cell part (GO:0044464);; molecular function: binding (GO:0005488)
Seita.6G026000	2.70009	0.797005	-0.964075	-2.53302	Molecular Function: zinc ion binding (GO:0008270);; Biological Process: lignin biosynthetic process (GO:0009809);; Molecular Function: oxidoreductase activity, acting on the CH-OH group of donors, NAD or NADP as acceptor (GO:0016616);; Molecular Function: cinnamyl-alcohol dehydrogenase activity (GO:0045551);;	molecular function: binding (GO:0005488);; biological process: metabolic process (GO:0008152);; biological process: cellular process (GO:0009987);; biological process: single-organism process (GO:0044699);; molecular function: catalytic activity (GO:0003824)
Seita.6G032200	1.72487	1.16583	-0.550221	-2.34047	Cellular Component: photosystem II oxygen evolving complex (GO:0009654);; Biological Process: photosynthesis (GO:0015979);; Cellular Component: integral component of membrane (GO:0016021);;	cellular component: cell (GO:0005623);; cellular component: membrane (GO:0016020);; cellular component: macromolecular complex (GO:0032991);; cellular component: membrane part (GO:0044425);; cellular component: cell part (GO:0044464);; biological process: metabolic process (GO:0008152);; biological process: cellular process (GO:0009987)
Seita.6G049900	1.55486	1.34975	-0.567971	-2.33664	Molecular Function: transcription factor activity, sequence-specific DNA binding (GO:0003700);; Biological Process: DNA-templated transcription, initiation (GO:0006352);; Cellular Component: chloroplast (GO:0009507);; Molecular Function: sigma factor activity (GO:0016987);; Biological Process: cellular response to redox state (GO:0071461);; Biological Process: cellular response to light stimulus …	biological process: biological regulation (GO:0065007);; molecular function: nucleic acid binding transcription factor activity (GO:0001071);; biological process: metabolic process (GO:0008152);; biological process: cellular process (GO:0009987);; cellular component: cell (GO:0005623);; cellular component: organelle (GO:0043226);; cellular component: cell part (GO:0044464);; molecular function: t…
Seita.6G082000	1.65924	1.55999	-0.925816	-2.29341	Cellular Component: photosystem II (GO:0009523);; Biological Process: photosynthesis (GO:0015979);; Cellular Component: integral component of membrane (GO:0016021);; Molecular Function: manganese ion binding (GO:0030145);;	cellular component: cell (GO:0005623);; cellular component: membrane (GO:0016020);; cellular component: macromolecular complex (GO:0032991);; cellular component: membrane part (GO:0044425);; cellular component: cell part (GO:0044464);; biological process: metabolic process (GO:0008152);; biological process: cellular process (GO:0009987);; molecular function: binding (GO:0005488)
Seita.6G123900	1.53803	1.3547	-0.725889	-2.16685	Cellular Component: integral component of membrane (GO:0016021);;	cellular component: membrane (GO:0016020);; cellular component: membrane part (GO:0044425)
Seita.6G158500	2.49104	2.21809	-1.17853	-3.5306	Biological Process: response to light stimulus (GO:0009416);; Cellular Component: photosystem I (GO:0009522);; Cellular Component: photosystem II (GO:0009523);; Cellular Component: chloroplast thylakoid membrane (GO:0009535);; Biological Process: photosynthesis, light harvesting in photosystem I (GO:0009768);; Cellular Component: integral component of membrane (GO:0016021);; Molecular Function: c…	biological process: response to stimulus (GO:0050896);; cellular component: cell (GO:0005623);; cellular component: membrane (GO:0016020);; cellular component: macromolecular complex (GO:0032991);; cellular component: membrane part (GO:0044425);; cellular component: cell part (GO:0044464);; cellular component: organelle (GO:0043226);; cellular component: organelle part (GO:0044422);; biological p…
Seita.6G162900	1.78935	1.90221	-1.14937	-2.54218	Molecular Function: lactaldehyde dehydrogenase activity (GO:0008911);;	biological process: metabolic process (GO:0008152);; biological process: single-organism process (GO:0044699);; molecular function: catalytic activity (GO:0003824)
Seita.6G181000	1.31535	4.04301	-2.37277	-2.98559	Cellular Component: cytoplasm (GO:0005737);; Biological Process: L-phenylalanine catabolic process (GO:0006559);; Biological Process: cinnamic acid biosynthetic process (GO:0009800);; Molecular Function: ammonia-lyase activity (GO:0016841);; Molecular Function: phenylalanine ammonia-lyase activity (GO:0045548);;	cellular component: cell (GO:0005623);; cellular component: cell part (GO:0044464);; biological process: metabolic process (GO:0008152);; biological process: cellular process (GO:0009987);; biological process: single-organism process (GO:0044699);; molecular function: catalytic activity (GO:0003824)
Seita.6G208100	1.81317	1.83631	-0.824238	-2.82525	Molecular Function: calcium ion binding (GO:0005509);; Cellular Component: photosystem II oxygen evolving complex (GO:0009654);; Biological Process: photosynthesis (GO:0015979);; Cellular Component: extrinsic component of membrane (GO:0019898);;	molecular function: binding (GO:0005488);; cellular component: cell (GO:0005623);; cellular component: membrane (GO:0016020);; cellular component: macromolecular complex (GO:0032991);; cellular component: membrane part (GO:0044425);; cellular component: cell part (GO:0044464);; biological process: metabolic process (GO:0008152);; biological process: cellular process (GO:0009987)
Seita.6G222500	1.96243	1.33144	-0.670483	-2.62338	Molecular Function: acid phosphatase activity (GO:0003993);; Molecular Function: metal ion binding (GO:0046872);;	biological process: metabolic process (GO:0008152);; biological process: cellular process (GO:0009987);; molecular function: catalytic activity (GO:0003824);; molecular function: binding (GO:0005488)
Seita.6G235200	1.97194	1.58443	-1.1149	-2.44146	--	--
Seita.6G237000	1.98618	1.82617	-1.41882	-2.39353	Molecular Function: iron ion binding (GO:0005506);; Cellular Component: membrane (GO:0016020);; Cellular Component: integral component of membrane (GO:0016021);; Molecular Function: oxidoreductase activity, acting on paired donors, with incorporation or reduction of molecular oxygen, NAD(P)H as one donor, and incorporation of one atom of oxygen (GO:0016709);; Molecular Function: heme binding (GO:…	molecular function: binding (GO:0005488);; cellular component: membrane (GO:0016020);; cellular component: membrane part (GO:0044425);; biological process: metabolic process (GO:0008152);; biological process: single-organism process (GO:0044699);; molecular function: catalytic activity (GO:0003824)
Seita.7G024300	1.83959	1.79196	-1.12405	-2.50751	--	--
Seita.7G056200	3.10708	2.31507	-1.19263	-4.22952	Molecular Function: oxidoreductase activity (GO:0016491);;	molecular function: catalytic activity (GO:0003824)
Seita.7G061900	2.27277	0.686335	-0.93998	-2.01912	Molecular Function: protein kinase activity (GO:0004672);; Molecular Function: calcium ion binding (GO:0005509);; Molecular Function: ATP binding (GO:0005524);; Molecular Function: polysaccharide binding (GO:0030247);;	biological process: metabolic process (GO:0008152);; biological process: cellular process (GO:0009987);; molecular function: catalytic activity (GO:0003824);; molecular function: binding (GO:0005488)
Seita.7G111300	2.78107	2.17563	-1.36457	-3.59213	Cellular Component: plasma membrane (GO:0005886);; Cellular Component: integral component of membrane (GO:0016021);; Molecular Function: oxidoreductase activity (GO:0016491);; Biological Process: oxidation-reduction process (GO:0055114);;	cellular component: cell (GO:0005623);; cellular component: membrane (GO:0016020);; cellular component: cell part (GO:0044464);; cellular component: membrane part (GO:0044425);; molecular function: catalytic activity (GO:0003824);; biological process: metabolic process (GO:0008152);; biological process: single-organism process (GO:0044699)
Seita.7G112200	2.5614	1.31408	-0.684549	-3.19093	--	--
Seita.7G116100	1.65216	1.24939	-0.289676	-2.61188	Molecular Function: gamma-glutamylcyclotransferase activity (GO:0003839);; Biological Process: glutathione catabolic process (GO:0006751);;	molecular function: catalytic activity (GO:0003824);; biological process: metabolic process (GO:0008152);; biological process: cellular process (GO:0009987)
Seita.7G121500	1.72781	1.81396	-0.999493	-2.54227	Biological Process: response to acid chemical (GO:0001101);; Molecular Function: protein binding (GO:0005515);; Cellular Component: cellular_component (GO:0005575);; Cellular Component: intracellular (GO:0005622);; Cellular Component: cell (GO:0005623);; Cellular Component: cytoplasm (GO:0005737);; Cellular Component: vacuole (GO:0005773);; Cellular Component: vacuolar membrane (GO:0005774);; Cel…	biological process: response to stimulus (GO:0050896);; molecular function: binding (GO:0005488);; cellular component: cell (GO:0005623);; cellular component: cell part (GO:0044464);; cellular component: organelle (GO:0043226);; cellular component: membrane (GO:0016020);; cellular component: organelle part (GO:0044422)
Seita.7G121800	2.17171	2.27518	-1.22356	-3.22333	Biological Process: response to light stimulus (GO:0009416);; Cellular Component: photosystem I (GO:0009522);; Cellular Component: photosystem II (GO:0009523);; Cellular Component: chloroplast thylakoid membrane (GO:0009535);; Biological Process: photosynthesis, light harvesting in photosystem I (GO:0009768);; Cellular Component: chloroplast envelope (GO:0009941);; Cellular Component: plastoglobu…	biological process: response to stimulus (GO:0050896);; cellular component: cell (GO:0005623);; cellular component: membrane (GO:0016020);; cellular component: macromolecular complex (GO:0032991);; cellular component: membrane part (GO:0044425);; cellular component: cell part (GO:0044464);; cellular component: organelle (GO:0043226);; cellular component: organelle part (GO:0044422);; biological p…
Seita.7G123400	2.07069	1.759	-0.9039	-2.92578	Molecular Function: glyceraldehyde-3-phosphate dehydrogenase (NAD+) (phosphorylating) activity (GO:0004365);; Biological Process: glucose metabolic process (GO:0006006);; Cellular Component: chloroplast (GO:0009507);; Cellular Component: apoplast (GO:0048046);; Molecular Function: NADP binding (GO:0050661);; Molecular Function: NAD binding (GO:0051287);;	biological process: metabolic process (GO:0008152);; biological process: single-organism process (GO:0044699);; molecular function: catalytic activity (GO:0003824);; cellular component: cell (GO:0005623);; cellular component: organelle (GO:0043226);; cellular component: cell part (GO:0044464);; cellular component: extracellular region (GO:0005576);; molecular function: binding (GO:0005488)
Seita.7G131700	2.01419	0.798369	-0.78407	-2.02849	--	--
Seita.7G139900	2.25986	1.2326	-1.1109	-2.38156	Molecular Function: methyltransferase activity (GO:0008168);;	molecular function: catalytic activity (GO:0003824)
Seita.7G229800	2.10653	1.80173	-1.14793	-2.76032	Cellular Component: cellular_component (GO:0005575);; Cellular Component: intracellular (GO:0005622);; Cellular Component: cell (GO:0005623);; Cellular Component: cytoplasm (GO:0005737);; Cellular Component: chloroplast (GO:0009507);; Cellular Component: plastid envelope (GO:0009526);; Cellular Component: chloroplast thylakoid (GO:0009534);; Cellular Component: plastid (GO:0009536);; Cellular Com…	cellular component: cell (GO:0005623);; cellular component: cell part (GO:0044464);; cellular component: organelle (GO:0043226);; cellular component: organelle part (GO:0044422)
Seita.7G233800	1.9547	2.4162	-1.23717	-3.13373	--	--
Seita.7G248900	2.26998	1.14233	-0.968761	-2.44355	Molecular Function: oxidoreductase activity (GO:0016491);; Molecular Function: oxidoreductase activity, acting on the CH-OH group of donors, NAD or NADP as acceptor (GO:0016616);;	molecular function: catalytic activity (GO:0003824);; biological process: metabolic process (GO:0008152);; biological process: single-organism process (GO:0044699)
Seita.7G260700	1.60897	1.31806	-0.797834	-2.12919	Molecular Function: catalytic activity (GO:0003824);; Cellular Component: chloroplast (GO:0009507);; Cellular Component: chloroplast stroma (GO:0009570);; Cellular Component: chloroplast envelope (GO:0009941);;	molecular function: catalytic activity (GO:0003824);; cellular component: cell (GO:0005623);; cellular component: organelle (GO:0043226);; cellular component: cell part (GO:0044464);; cellular component: organelle part (GO:0044422)
Seita.7G279700	2.05758	1.80096	-0.956333	-2.9022	Cellular Component: cytoplasm (GO:0005737);; Biological Process: glycerol ether metabolic process (GO:0006662);; Cellular Component: chloroplast (GO:0009507);; Biological Process: plastid organization (GO:0009657);; Molecular Function: protein disulfide oxidoreductase activity (GO:0015035);; Molecular Function: oxidoreductase activity, acting on a sulfur group of donors, disulfide as acceptor (GO…	cellular component: cell (GO:0005623);; cellular component: cell part (GO:0044464);; biological process: metabolic process (GO:0008152);; biological process: single-organism process (GO:0044699);; cellular component: organelle (GO:0043226);; biological process: cellular process (GO:0009987);; biological process: cellular component organization or biogenesis (GO:0071840);; molecular function: cata…
Seita.7G286800	2.36374	1.9637	-1.11329	-3.21414	Molecular Function: fructose-bisphosphate aldolase activity (GO:0004332);; Cellular Component: cytosol (GO:0005829);; Biological Process: glycolytic process (GO:0006096);; Biological Process: fructose 1,6-bisphosphate metabolic process (GO:0030388);;	molecular function: catalytic activity (GO:0003824);; cellular component: cell (GO:0005623);; cellular component: cell part (GO:0044464);; biological process: metabolic process (GO:0008152);; biological process: cellular process (GO:0009987);; biological process: single-organism process (GO:0044699)
Seita.7G301200	1.59615	4.02983	-2.56227	-3.06371	Biological Process: lipid transport (GO:0006869);; Molecular Function: lipid binding (GO:0008289);; Cellular Component: membrane (GO:0016020);;	biological process: single-organism process (GO:0044699);; biological process: localization (GO:0051179);; molecular function: binding (GO:0005488);; cellular component: membrane (GO:0016020)
Seita.7G301600	1.04757	3.136	-1.56593	-2.61765	Molecular Function: intramolecular lyase activity (GO:0016872);;	molecular function: catalytic activity (GO:0003824)
Seita.8G035100	1.93129	1.21394	-0.373756	-2.77147	--	--
Seita.8G047600	2.11757	1.11973	-1.14986	-2.08744	Cellular Component: integral component of membrane (GO:0016021);;	cellular component: membrane (GO:0016020);; cellular component: membrane part (GO:0044425)
Seita.8G050800	2.91577	2.47894	-1.34034	-4.05438	Molecular Function: fructose-bisphosphate aldolase activity (GO:0004332);; Cellular Component: cytosol (GO:0005829);; Biological Process: glycolytic process (GO:0006096);; Biological Process: fructose 1,6-bisphosphate metabolic process (GO:0030388);;	molecular function: catalytic activity (GO:0003824);; cellular component: cell (GO:0005623);; cellular component: cell part (GO:0044464);; biological process: metabolic process (GO:0008152);; biological process: cellular process (GO:0009987);; biological process: single-organism process (GO:0044699)
Seita.8G080900	2.80743	2.68166	-1.78049	-3.7086	Biological Process: response to light stimulus (GO:0009416);; Cellular Component: photosystem I (GO:0009522);; Cellular Component: photosystem II (GO:0009523);; Cellular Component: chloroplast thylakoid membrane (GO:0009535);; Biological Process: photosynthesis, light harvesting in photosystem I (GO:0009768);; Cellular Component: plastoglobule (GO:0010287);; Cellular Component: integral component…	biological process: response to stimulus (GO:0050896);; cellular component: cell (GO:0005623);; cellular component: membrane (GO:0016020);; cellular component: macromolecular complex (GO:0032991);; cellular component: membrane part (GO:0044425);; cellular component: cell part (GO:0044464);; cellular component: organelle (GO:0043226);; cellular component: organelle part (GO:0044422);; biological p…
Seita.8G104100	1.75228	1.54815	-0.322048	-2.97839	Cellular Component: chloroplast (GO:0009507);; Biological Process: chloroplast-nucleus signaling pathway (GO:0010019);; Molecular Function: tetrapyrrole binding (GO:0046906);;	cellular component: cell (GO:0005623);; cellular component: organelle (GO:0043226);; cellular component: cell part (GO:0044464);; biological process: cellular process (GO:0009987);; biological process: signaling (GO:0023052);; biological process: single-organism process (GO:0044699);; biological process: response to stimulus (GO:0050896);; biological process: biological regulation (GO:0065007);; …
Seita.8G104900	3.50012	0.698418	-2.12756	-2.07098	--	--
Seita.8G118500	1.46689	3.16405	-2.37875	-2.25218	Molecular Function: cysteine-type peptidase activity (GO:0008234);;	biological process: metabolic process (GO:0008152);; molecular function: catalytic activity (GO:0003824)
Seita.8G119100	2.36884	1.99026	-0.805543	-3.55357	--	--
Seita.8G135100	4.16119	1.20986	-2.42754	-2.9435	Cellular Component: plasma membrane (GO:0005886);; Cellular Component: integral component of membrane (GO:0016021);;	cellular component: cell (GO:0005623);; cellular component: membrane (GO:0016020);; cellular component: cell part (GO:0044464);; cellular component: membrane part (GO:0044425)
Seita.8G140200	3.11272	4.56819	-3.66972	-4.01119	Biological Process: biosynthetic process (GO:0009058);; Molecular Function: transferase activity, transferring acyl groups other than amino-acyl groups (GO:0016747);;	biological process: metabolic process (GO:0008152);; molecular function: catalytic activity (GO:0003824)
Seita.8G140300	1.43661	2.93095	-2.14506	-2.22251	--	--
Seita.8G179000	3.47738	1.20705	-1.9431	-2.74133	Cellular Component: integral component of membrane (GO:0016021);;	cellular component: membrane (GO:0016020);; cellular component: membrane part (GO:0044425)
Seita.8G191400	3.21732	0.750722	-1.93731	-2.03073	Cellular Component: integral component of membrane (GO:0016021);;	cellular component: membrane (GO:0016020);; cellular component: membrane part (GO:0044425)
Seita.8G194000	2.52353	0.245395	-0.150127	-2.6188	Molecular Function: protein kinase activity (GO:0004672);; Molecular Function: calcium ion binding (GO:0005509);; Molecular Function: ATP binding (GO:0005524);; Cellular Component: integral component of membrane (GO:0016021);; Molecular Function: polysaccharide binding (GO:0030247);;	biological process: metabolic process (GO:0008152);; biological process: cellular process (GO:0009987);; molecular function: catalytic activity (GO:0003824);; molecular function: binding (GO:0005488);; cellular component: membrane (GO:0016020);; cellular component: membrane part (GO:0044425)
Seita.8G204100	3.4834	1.45818	-1.86126	-3.08033	--	--
Seita.8G244100	2.23052	2.02248	-1.27894	-2.97407	Cellular Component: nucleus (GO:0005634);; Biological Process: regulation of transcription, DNA-templated (GO:0006355);; Molecular Function: sequence-specific DNA binding (GO:0043565);;	cellular component: cell (GO:0005623);; cellular component: organelle (GO:0043226);; cellular component: cell part (GO:0044464);; biological process: biological regulation (GO:0065007);; molecular function: binding (GO:0005488)
Seita.9G004200	2.27454	2.00632	-1.61551	-2.66535	Cellular Component: chloroplast thylakoid membrane (GO:0009535);; Biological Process: photosynthetic electron transport in photosystem I (GO:0009773);; Cellular Component: integral component of membrane (GO:0016021);; Molecular Function: oxidoreductase activity, acting on iron-sulfur proteins as donors (GO:0016730);;	cellular component: cell (GO:0005623);; cellular component: membrane (GO:0016020);; cellular component: organelle (GO:0043226);; cellular component: organelle part (GO:0044422);; cellular component: cell part (GO:0044464);; biological process: metabolic process (GO:0008152);; biological process: cellular process (GO:0009987);; biological process: single-organism process (GO:0044699);; cellular co…
Seita.9G010000	0.956047	1.91809	-0.49657	-2.37757	--	--
Seita.9G010100	1.96436	1.3413	-0.799199	-2.50646	Cellular Component: chloroplast (GO:0009507);; Cellular Component: integral component of membrane (GO:0016021);;	cellular component: cell (GO:0005623);; cellular component: organelle (GO:0043226);; cellular component: cell part (GO:0044464);; cellular component: membrane (GO:0016020);; cellular component: membrane part (GO:0044425)
Seita.9G031100	1.88574	1.61789	-1.1338	-2.36983	Molecular Function: protein kinase activity (GO:0004672);; Molecular Function: ATP binding (GO:0005524);; Cellular Component: integral component of membrane (GO:0016021);; Molecular Function: carbohydrate binding (GO:0030246);;	biological process: metabolic process (GO:0008152);; biological process: cellular process (GO:0009987);; molecular function: catalytic activity (GO:0003824);; molecular function: binding (GO:0005488);; cellular component: membrane (GO:0016020);; cellular component: membrane part (GO:0044425)
Seita.9G045100	1.95868	1.82947	-1.03522	-2.75294	Cellular Component: photosystem I reaction center (GO:0009538);; Biological Process: photosynthesis (GO:0015979);;	cellular component: cell (GO:0005623);; cellular component: membrane (GO:0016020);; cellular component: macromolecular complex (GO:0032991);; cellular component: membrane part (GO:0044425);; cellular component: cell part (GO:0044464);; biological process: metabolic process (GO:0008152);; biological process: cellular process (GO:0009987)
Seita.9G072600	1.38428	1.46499	-0.779826	-2.06945	Molecular Function: methyltransferase activity (GO:0008168);; Biological Process: methylation (GO:0032259);;	molecular function: catalytic activity (GO:0003824);; biological process: metabolic process (GO:0008152)
Seita.9G073100	2.19362	1.75529	-1.40585	-2.54306	Cellular Component: cytoplasm (GO:0005737);; Biological Process: carbohydrate metabolic process (GO:0005975);; Biological Process: tricarboxylic acid cycle (GO:0006099);; Biological Process: malate metabolic process (GO:0006108);; Cellular Component: chloroplast (GO:0009507);; Molecular Function: L-malate dehydrogenase activity (GO:0030060);;	cellular component: cell (GO:0005623);; cellular component: cell part (GO:0044464);; biological process: metabolic process (GO:0008152);; biological process: cellular process (GO:0009987);; biological process: single-organism process (GO:0044699);; cellular component: organelle (GO:0043226);; molecular function: catalytic activity (GO:0003824)
Seita.9G078100	2.32754	2.75491	-1.37557	-3.70688	--	--
Seita.9G089100	3.74058	2.12506	-1.98854	-3.8771	Molecular Function: cysteine-type endopeptidase activity (GO:0004197);; Cellular Component: extracellular space (GO:0005615);; Cellular Component: lysosome (GO:0005764);; Biological Process: proteolysis involved in cellular protein catabolic process (GO:0051603);;	biological process: metabolic process (GO:0008152);; molecular function: catalytic activity (GO:0003824);; cellular component: extracellular region (GO:0005576);; cellular component: extracellular region part (GO:0044421);; cellular component: cell (GO:0005623);; cellular component: organelle (GO:0043226);; cellular component: cell part (GO:0044464)
Seita.9G096100	2.3325	1.81202	-0.872845	-3.27168	--	--
Seita.9G120100	1.9541	1.76569	-0.996304	-2.72349	Cellular Component: integral component of membrane (GO:0016021);;	cellular component: membrane (GO:0016020);; cellular component: membrane part (GO:0044425)
Seita.9G139000	2.47171	0.816749	-1.58824	-1.70022	Cellular Component: membrane (GO:0016020);; Cellular Component: integral component of membrane (GO:0016021);;	cellular component: membrane (GO:0016020);; cellular component: membrane part (GO:0044425)
Seita.9G176400	1.35179	1.30596	-0.432213	-2.22554	Cellular Component: integral component of membrane (GO:0016021);;	cellular component: membrane (GO:0016020);; cellular component: membrane part (GO:0044425)
Seita.9G237000	2.16941	1.77024	-1.11013	-2.82952	Biological Process: cell redox homeostasis (GO:0045454);;	biological process: cellular process (GO:0009987);; biological process: single-organism process (GO:0044699);; biological process: biological regulation (GO:0065007)
Seita.9G278500	1.52849	1.34221	0.421941	-3.29264	Biological Process: response to heat (GO:0009408);; Biological Process: regulation of abscisic acid biosynthetic process (GO:0010115);;	biological process: response to stimulus (GO:0050896);; biological process: biological regulation (GO:0065007)
Seita.9G345600	2.34558	1.52123	-1.13493	-2.73188	Molecular Function: glutathione transferase activity (GO:0004364);; Cellular Component: cytoplasm (GO:0005737);; Biological Process: glutathione metabolic process (GO:0006749);;	molecular function: catalytic activity (GO:0003824);; cellular component: cell (GO:0005623);; cellular component: cell part (GO:0044464);; biological process: metabolic process (GO:0008152);; biological process: cellular process (GO:0009987)
Seita.9G444900	1.69973	1.3205	-0.868316	-2.15192	Biological Process: oxidation-reduction process (GO:0055114);;	biological process: metabolic process (GO:0008152);; biological process: single-organism process (GO:0044699)
Seita.9G450200	1.74849	1.4644	-0.756438	-2.45644	Molecular Function: hydrogen ion transmembrane transporter activity (GO:0015078);; Biological Process: ATP synthesis coupled proton transport (GO:0015986);; Cellular Component: integral component of membrane (GO:0016021);; Cellular Component: proton-transporting ATP synthase complex, coupling factor F(o) (GO:0045263);;	biological process: localization (GO:0051179);; molecular function: transporter activity (GO:0005215);; biological process: metabolic process (GO:0008152);; biological process: cellular process (GO:0009987);; biological process: single-organism process (GO:0044699);; cellular component: membrane (GO:0016020);; cellular component: membrane part (GO:0044425);; cellular component: cell (GO:0005623);…
Seita.9G466400	2.32563	2.06071	-1.4251	-2.96124	Biological Process: amino acid transmembrane transport (GO:0003333);; Cellular Component: integral component of membrane (GO:0016021);;	biological process: single-organism process (GO:0044699);; biological process: localization (GO:0051179);; cellular component: membrane (GO:0016020);; cellular component: membrane part (GO:0044425)
Seita.9G480400	1.79623	1.24836	-0.183658	-2.86094	Molecular Function: phosphoglycerate dehydrogenase activity (GO:0004617);; Biological Process: cellular amino acid metabolic process (GO:0006520);; Cellular Component: integral component of membrane (GO:0016021);;	biological process: metabolic process (GO:0008152);; biological process: single-organism process (GO:0044699);; molecular function: catalytic activity (GO:0003824);; biological process: cellular process (GO:0009987);; cellular component: membrane (GO:0016020);; cellular component: membrane part (GO:0044425)
Seita.9G504800	2.07115	1.96587	-1.4202	-2.61682	Molecular Function: sugar:proton symporter activity (GO:0005351);; Cellular Component: integral component of plasma membrane (GO:0005887);; Biological Process: glucose import (GO:0046323);;	biological process: single-organism process (GO:0044699);; biological process: localization (GO:0051179);; molecular function: transporter activity (GO:0005215);; cellular component: cell (GO:0005623);; cellular component: membrane (GO:0016020);; cellular component: membrane part (GO:0044425);; cellular component: cell part (GO:0044464)
Seita.9G536500	2.20386	1.69385	-1.44741	-2.4503	Molecular Function: FAD binding (GO:0071949);;	molecular function: binding (GO:0005488)
Seita.9G554700	2.52443	2.00758	-1.12058	-3.41143	Molecular Function: glyceraldehyde-3-phosphate dehydrogenase (NAD+) (phosphorylating) activity (GO:0004365);; Biological Process: glucose metabolic process (GO:0006006);; Cellular Component: chloroplast (GO:0009507);; Molecular Function: NADP binding (GO:0050661);; Molecular Function: NAD binding (GO:0051287);;	biological process: metabolic process (GO:0008152);; biological process: single-organism process (GO:0044699);; molecular function: catalytic activity (GO:0003824);; cellular component: cell (GO:0005623);; cellular component: organelle (GO:0043226);; cellular component: cell part (GO:0044464);; molecular function: binding (GO:0005488)
Seita.9G572400	1.50837	1.28704	-0.710696	-2.08471	--	--
Setaria_italica_newGene_2488	2.39263	0.769239	-0.978469	-2.1834	--	--
Setaria_italica_newGene_4718	1.41163	2.33422	-0.953995	-2.79185	Cellular Component: nucleus (GO:0005634);;	cellular component: cell (GO:0005623);; cellular component: organelle (GO:0043226);; cellular component: cell part (GO:0044464)
