# Supplementary material for: Leaf Senescence Regulation Mechanism Based on Comparative Transcriptome Analysis in Foxtail Millet
Source: Int J Mol Sci. 2024 Mar 31;25(7):3905. doi: 10.3390/ijms25073905 (PMC11011800; doi:10.3390/ijms25073905)
Supplement: Supplementary file 1 [file ijms-25-03905-s001.zip › Supplementary Table S3.xlsx]

## Sheet: Supplementary Table 3
Supplementary Table 3. A dataset of DEGs with GO annotation in the C3 cluster under light or dark conditions.
#ID	LS-Light	SS-Light	LS-Dark	SS-Dark	GO_annotation	GO_second_level_annotation
Seita.1G008400	0.743726	-2.43752	2.69012	-0.996325	Cellular Component: anaphase-promoting complex (GO:0005680);; Molecular Function: anaphase-promoting complex binding (GO:0010997);; Biological Process: anaphase-promoting complex-dependent catabolic process (GO:0031145);; Biological Process: positive regulation of anaphase-promoting complex-dependent catabolic process (GO:1905786);; Molecular Function: ubiquitin ligase activator activity (GO:1990…	cellular component: cell (GO:0005623);; cellular component: macromolecular complex (GO:0032991);; cellular component: organelle (GO:0043226);; cellular component: organelle part (GO:0044422);; cellular component: cell part (GO:0044464);; molecular function: binding (GO:0005488);; biological process: metabolic process (GO:0008152);; biological process: cellular process (GO:0009987);; biological pr…
Seita.1G072300	1.1966	-1.09455	0.992503	-1.09455	--	--
Seita.1G075100	0.450419	-1.63442	1.98637	-0.802368	--	--
Seita.2G147500	1.47314	-1.11661	0.760079	-1.11661	--	--
Seita.2G178500	0.718894	-0.836028	2.01624	-1.89911	Biological Process: defense response (GO:0006952);; Molecular Function: ADP binding (GO:0043531);;	biological process: response to stimulus (GO:0050896);; molecular function: binding (GO:0005488)
Seita.2G180500	0.849137	-0.675121	1.27654	-1.45056	--	--
Seita.2G251600	0.760311	-3.78987	3.82909	-0.799538	--	--
Seita.3G090200	1.6823	-2.11888	2.56552	-2.12894	--	--
Seita.3G100700	1.13549	-0.599934	0.780022	-1.31557	--	--
Seita.3G130200	0.152645	-1.23499	2.18539	-1.10304	Molecular Function: hydrolase activity (GO:0016787);;	molecular function: catalytic activity (GO:0003824)
Seita.3G145300	1.51437	-1.87776	2.23675	-1.87336	--	--
Seita.3G147900	0.472419	-0.993739	1.51506	-0.993739	--	--
Seita.3G207500	1.46015	-1.46859	1.47703	-1.46859	--	--
Seita.3G211000	2.8015	-2.5247	2.24783	-2.52463	--	--
Seita.3G211100	2.87016	-2.58812	2.30603	-2.58806	--	--
Seita.3G211300	2.40594	-2.19964	1.99334	-2.19964	--	--
Seita.3G259400	1.28798	-2.5556	3.75135	-2.48373	Cellular Component: nucleus (GO:0005634);; Cellular Component: chromosome (GO:0005694);; Molecular Function: zinc ion binding (GO:0008270);; Molecular Function: histone-lysine N-methyltransferase activity (GO:0018024);;	cellular component: cell (GO:0005623);; cellular component: organelle (GO:0043226);; cellular component: cell part (GO:0044464);; molecular function: binding (GO:0005488);; biological process: metabolic process (GO:0008152);; biological process: cellular process (GO:0009987);; biological process: cellular component organization or biogenesis (GO:0071840);; molecular function: catalytic activity (…
Seita.3G270400	1.59888	-1.06558	0.617757	-1.15105	Molecular Function: hydrolase activity, hydrolyzing O-glycosyl compounds (GO:0004553);; Biological Process: carbohydrate metabolic process (GO:0005975);;	molecular function: catalytic activity (GO:0003824);; biological process: metabolic process (GO:0008152)
Seita.3G284800	1.93008	-1.07618	1.97516	-2.82906	Molecular Function: malic enzyme activity (GO:0004470);; Molecular Function: malate dehydrogenase (decarboxylating) (NAD+) activity (GO:0004471);; Molecular Function: malate dehydrogenase (decarboxylating) (NADP+) activity (GO:0004473);; Biological Process: pyruvate metabolic process (GO:0006090);; Biological Process: malate metabolic process (GO:0006108);; Cellular Component: chloroplast (GO:000…	biological process: metabolic process (GO:0008152);; biological process: single-organism process (GO:0044699);; molecular function: catalytic activity (GO:0003824);; biological process: cellular process (GO:0009987);; cellular component: cell (GO:0005623);; cellular component: organelle (GO:0043226);; cellular component: cell part (GO:0044464);; molecular function: binding (GO:0005488)
Seita.3G284900	2.31095	-2.39058	2.47022	-2.39058	--	--
Seita.3G315000	2.00725	-1.42128	0.16815	-0.754125	Molecular Function: hydrolase activity, hydrolyzing O-glycosyl compounds (GO:0004553);; Biological Process: carbohydrate metabolic process (GO:0005975);; Cellular Component: anchored component of plasma membrane (GO:0046658);;	molecular function: catalytic activity (GO:0003824);; biological process: metabolic process (GO:0008152);; cellular component: cell (GO:0005623);; cellular component: membrane (GO:0016020);; cellular component: membrane part (GO:0044425);; cellular component: cell part (GO:0044464)
Seita.3G352200	0.74276	-1.40199	2.06122	-1.40199	--	--
Seita.4G011000	0.906929	-0.909707	1.18151	-1.17873	Biological Process: RNA modification (GO:0009451);; Cellular Component: intracellular membrane-bounded organelle (GO:0043231);;	biological process: metabolic process (GO:0008152);; biological process: cellular process (GO:0009987);; cellular component: cell (GO:0005623);; cellular component: organelle (GO:0043226);; cellular component: cell part (GO:0044464)
Seita.4G078600	0.997454	-0.977334	1.18607	-1.20619	Molecular Function: serine-type peptidase activity (GO:0008236);;	biological process: metabolic process (GO:0008152);; molecular function: catalytic activity (GO:0003824)
Seita.4G100300	1.76849	-0.767714	1.3695	-2.37028	Molecular Function: zinc ion binding (GO:0008270);;	molecular function: binding (GO:0005488)
Seita.5G017100	1.70937	-0.514589	0.855906	-2.05069	--	--
Seita.5G023100	1.50142	-0.958216	0.342822	-0.886025	Molecular Function: protein serine/threonine kinase activity (GO:0004674);; Molecular Function: ATP binding (GO:0005524);;	biological process: metabolic process (GO:0008152);; biological process: cellular process (GO:0009987);; molecular function: catalytic activity (GO:0003824);; molecular function: binding (GO:0005488)
Seita.5G024300	0.353139	-1.36557	1.9675	-0.955071	--	--
Seita.5G198900	1.55622	-0.459967	0.996546	-2.0928	--	--
Seita.6G039500	1.16513	-0.942775	1.10337	-1.32573	Molecular Function: RNA binding (GO:0003723);; Cellular Component: mitochondrion (GO:0005739);;	molecular function: binding (GO:0005488);; cellular component: cell (GO:0005623);; cellular component: organelle (GO:0043226);; cellular component: cell part (GO:0044464)
Seita.6G040300	1.49267	-1.15377	0.869212	-1.20811	--	--
Seita.6G093000	1.94954	-1.48068	1.09328	-1.56214	Molecular Function: protein serine/threonine kinase activity (GO:0004674);; Molecular Function: ATP binding (GO:0005524);; Cellular Component: plasma membrane (GO:0005886);; Biological Process: protein phosphorylation (GO:0006468);; Cellular Component: integral component of membrane (GO:0016021);;	biological process: metabolic process (GO:0008152);; biological process: cellular process (GO:0009987);; molecular function: catalytic activity (GO:0003824);; molecular function: binding (GO:0005488);; cellular component: cell (GO:0005623);; cellular component: membrane (GO:0016020);; cellular component: cell part (GO:0044464);; cellular component: membrane part (GO:0044425)
Seita.6G245100	0.91069	-0.893268	1.33853	-1.35595	--	--
Seita.7G004900	0.857414	-0.974032	1.09065	-0.974032	--	--
Seita.7G017100	0.478983	-1.01684	1.53025	-0.992397	Molecular Function: catalytic activity (GO:0003824);;	molecular function: catalytic activity (GO:0003824)
Seita.7G022800	1.70589	-1.60344	1.50099	-1.60344	Molecular Function: ATP binding (GO:0005524);; Molecular Function: kinase activity (GO:0016301);;	molecular function: binding (GO:0005488);; molecular function: catalytic activity (GO:0003824)
Seita.7G042400	1.77836	-1.25593	0.733508	-1.25593	Molecular Function: molecular_function (GO:0003674);; Molecular Function: motor activity (GO:0003774);; Molecular Function: microtubule motor activity (GO:0003777);; Molecular Function: catalytic activity (GO:0003824);; Molecular Function: protein binding (GO:0005515);; Cellular Component: cellular_component (GO:0005575);; Cellular Component: intracellular (GO:0005622);; Cellular Component: cell …	molecular function: catalytic activity (GO:0003824);; molecular function: binding (GO:0005488);; cellular component: cell (GO:0005623);; cellular component: cell part (GO:0044464);; cellular component: organelle (GO:0043226);; cellular component: macromolecular complex (GO:0032991);; cellular component: organelle part (GO:0044422);; biological process: metabolic process (GO:0008152);; biological …
Seita.7G094900	1.85021	-1.82586	2.35537	-2.37972	--	--
Seita.7G227400	-0.195814	-0.80237	2.62385	-1.62567	Molecular Function: hydrolase activity, hydrolyzing O-glycosyl compounds (GO:0004553);; Cellular Component: cell wall (GO:0005618);; Biological Process: xyloglucan metabolic process (GO:0010411);; Molecular Function: xyloglucan:xyloglucosyl transferase activity (GO:0016762);; Biological Process: cell wall biogenesis (GO:0042546);; Cellular Component: apoplast (GO:0048046);; Biological Process: ce…	molecular function: catalytic activity (GO:0003824);; cellular component: cell (GO:0005623);; cellular component: cell part (GO:0044464);; biological process: metabolic process (GO:0008152);; biological process: cellular process (GO:0009987);; biological process: cellular component organization or biogenesis (GO:0071840);; cellular component: extracellular region (GO:0005576)
Seita.7G235300	0.847249	-1.21274	1.2765	-0.911006	Molecular Function: IMP cyclohydrolase activity (GO:0003937);; Molecular Function: phosphoribosylaminoimidazolecarboxamide formyltransferase activity (GO:0004643);; Cellular Component: cytosol (GO:0005829);; Biological Process: 'de novo' IMP biosynthetic process (GO:0006189);;	molecular function: catalytic activity (GO:0003824);; cellular component: cell (GO:0005623);; cellular component: cell part (GO:0044464);; biological process: metabolic process (GO:0008152);; biological process: cellular process (GO:0009987);; biological process: single-organism process (GO:0044699)
Seita.7G289400	1.64509	-0.288616	1.311	-2.66748	--	--
Seita.8G086300	0.786614	-1.16953	1.55245	-1.16953	Molecular Function: protein kinase activity (GO:0004672);; Molecular Function: ATP binding (GO:0005524);;	biological process: metabolic process (GO:0008152);; biological process: cellular process (GO:0009987);; molecular function: catalytic activity (GO:0003824);; molecular function: binding (GO:0005488)
Seita.8G097300	0.450519	-1.52762	2.60473	-1.52762	Molecular Function: RNA binding (GO:0003723);; Molecular Function: phenylalanine-tRNA ligase activity (GO:0004826);;	molecular function: binding (GO:0005488);; molecular function: catalytic activity (GO:0003824)
Seita.8G173200	0.787617	-2.12239	3.52775	-2.19297	--	--
Seita.8G175100	0.411379	-0.978114	1.54485	-0.978114	Biological Process: TOR signaling (GO:0031929);; Cellular Component: TORC1 complex (GO:0031931);; Cellular Component: TORC2 complex (GO:0031932);;	biological process: cellular process (GO:0009987);; biological process: signaling (GO:0023052);; biological process: single-organism process (GO:0044699);; biological process: response to stimulus (GO:0050896);; biological process: biological regulation (GO:0065007);; cellular component: cell (GO:0005623);; cellular component: macromolecular complex (GO:0032991);; cellular component: cell part (G…
Seita.8G186100	0.943213	-1.22372	1.51502	-1.23451	Molecular Function: protein kinase activity (GO:0004672);; Molecular Function: ATP binding (GO:0005524);; Molecular Function: carbohydrate binding (GO:0030246);;	biological process: metabolic process (GO:0008152);; biological process: cellular process (GO:0009987);; molecular function: catalytic activity (GO:0003824);; molecular function: binding (GO:0005488)
Seita.8G201100	1.72282	-1.04531	0.286817	-0.964326	Biological Process: defense response (GO:0006952);; Molecular Function: ADP binding (GO:0043531);;	biological process: response to stimulus (GO:0050896);; molecular function: binding (GO:0005488)
Seita.8G216900	5.03791	-2.42238	-0.117799	-2.49772	--	--
Seita.8G234600	1.15358	-0.894337	2.25116	-2.5104	--	--
Seita.8G245300	1.16401	-0.994043	0.870808	-1.04078	--	--
Seita.8G245600	1.6467	-1.48745	1.55066	-1.7099	--	--
Seita.8G250500	1.68661	-0.695939	1.4164	-2.40708	--	--
Seita.8G250600	2.43164	-0.937662	1.41013	-2.90411	--	--
Seita.8G250700	1.60023	-0.347272	1.18011	-2.43308	--	--
Seita.9G016000	1.30345	-1.49771	1.69196	-1.49771	Biological Process: RNA methylation (GO:0001510);; Biological Process: tRNA wobble base modification (GO:0002097);; Biological Process: tRNA wobble uridine modification (GO:0002098);; Molecular Function: molecular_function (GO:0003674);; Molecular Function: binding (GO:0005488);; Molecular Function: protein binding (GO:0005515);; Molecular Function: calmodulin binding (GO:0005516);; Cellular Comp…	biological process: metabolic process (GO:0008152);; biological process: cellular process (GO:0009987);; molecular function: binding (GO:0005488);; cellular component: cell (GO:0005623);; cellular component: cell part (GO:0044464);; biological process: biological regulation (GO:0065007);; biological process: multicellular organismal process (GO:0032501);; biological process: developmental process…
Seita.9G016200	0.514659	-1.34023	1.4767	-0.651131	Molecular Function: mRNA binding (GO:0003729);; Cellular Component: U1 snRNP (GO:0005685);; Biological Process: mRNA splice site selection (GO:0006376);;	molecular function: binding (GO:0005488);; cellular component: cell (GO:0005623);; cellular component: macromolecular complex (GO:0032991);; cellular component: organelle (GO:0043226);; cellular component: organelle part (GO:0044422);; cellular component: cell part (GO:0044464);; biological process: cellular process (GO:0009987);; biological process: cellular component organization or biogenesis …
Seita.9G022400	1.72277	0.238931	1.07287	-3.03457	Biological Process: purine nucleoside catabolic process (GO:0006152);; Molecular Function: zinc ion binding (GO:0008270);; Molecular Function: guanosine deaminase activity (GO:0047974);;	biological process: metabolic process (GO:0008152);; biological process: cellular process (GO:0009987);; biological process: single-organism process (GO:0044699);; molecular function: binding (GO:0005488);; molecular function: catalytic activity (GO:0003824)
Seita.9G197200	-0.182625	-1.43381	3.21125	-1.59481	Molecular Function: U1 snRNA binding (GO:0030619);;	molecular function: binding (GO:0005488)
Seita.9G320500	0.620206	-1.51675	1.71329	-0.816745	--	--
Seita.9G364000	1.16437	-1.83609	1.51403	-0.842311	--	--
Seita.9G374800	0.115411	-1.46758	2.82629	-1.47412	--	--
Seita.J024100	1.1525	-1.20007	1.24765	-1.20007	Molecular Function: cysteine-type peptidase activity (GO:0008234);;	biological process: metabolic process (GO:0008152);; molecular function: catalytic activity (GO:0003824)
Setaria_italica_newGene_122	0.62729	-1.59512	2.56295	-1.59512	--	--
Setaria_italica_newGene_2077	2.58005	-1.43302	0.285998	-1.43302	--	--
Setaria_italica_newGene_2081	0.271594	-1.09596	1.92032	-1.09596	--	--
Setaria_italica_newGene_2543	-0.0245647	-1.26495	2.55447	-1.26495	--	--
Setaria_italica_newGene_2760	1.82539	-2.2615	2.6976	-2.2615	Molecular Function: DNA binding (GO:0003677);; Molecular Function: protein dimerization activity (GO:0046983);;	molecular function: binding (GO:0005488)
Setaria_italica_newGene_3331	1.25452	-1.92043	2.55626	-1.89035	Molecular Function: protein dimerization activity (GO:0046983);;	molecular function: binding (GO:0005488)
Setaria_italica_newGene_4178	0.777978	-0.987156	1.19633	-0.987156	--	--
Setaria_italica_newGene_4181	1.33377	-1.1696	1.00542	-1.1696	--	--
Setaria_italica_newGene_4253	1.92675	-1.81271	1.69868	-1.81271	--	--
Setaria_italica_newGene_4485	0.909397	-1.67319	2.36088	-1.59708	--	--
Setaria_italica_newGene_4945	1.46397	-1.90586	2.34774	-1.90586	Molecular Function: nucleic acid binding (GO:0003676);; Biological Process: DNA integration (GO:0015074);;	molecular function: binding (GO:0005488);; biological process: metabolic process (GO:0008152);; biological process: cellular process (GO:0009987)
Setaria_italica_newGene_771	1.72066	-1.26614	0.778786	-1.23331	--	--
Setaria_italica_newGene_774	2.23992	-1.75999	1.28006	-1.75999	--	--
