# Supplementary material for: Leaf Senescence Regulation Mechanism Based on Comparative Transcriptome Analysis in Foxtail Millet
Source: Int J Mol Sci. 2024 Mar 31;25(7):3905. doi: 10.3390/ijms25073905 (PMC11011800; doi:10.3390/ijms25073905)
Supplement: Supplementary file 1 [file ijms-25-03905-s001.zip › Supplementary Table S4.xlsx]

## Sheet: Supplementary Table 4
Supplementary Table 4. A dataset of DEGs with GO annotation in the C4 cluster under light or dark conditions.
#ID	LS-Light	SS-Light	LS-Dark	SS-Dark	GO_annotation	GO_second_level_annotation
Seita.1G001100	-0.0507662	0.263573	0.514119	-0.726926	Biological Process: amino acid transmembrane transport (GO:0003333);; Cellular Component: vacuolar membrane (GO:0005774);; Cellular Component: plasma membrane (GO:0005886);; Molecular Function: amino acid transmembrane transporter activity (GO:0015171);; Cellular Component: integral component of membrane (GO:0016021);;	biological process: single-organism process (GO:0044699);; biological process: localization (GO:0051179);; cellular component: cell (GO:0005623);; cellular component: membrane (GO:0016020);; cellular component: organelle (GO:0043226);; cellular component: organelle part (GO:0044422);; cellular component: cell part (GO:0044464);; molecular function: transporter activity (GO:0005215);; cellular com…
Seita.1G020100	0.55651	-0.457511	0.0885004	-0.1875	Molecular Function: voltage-gated potassium channel activity (GO:0005249);; Cellular Component: integral component of membrane (GO:0016021);;	biological process: cellular process (GO:0009987);; biological process: single-organism process (GO:0044699);; biological process: localization (GO:0051179);; biological process: biological regulation (GO:0065007);; molecular function: transporter activity (GO:0005215);; cellular component: membrane (GO:0016020);; cellular component: membrane part (GO:0044425)
Seita.1G028800	0.825833	-0.380507	-0.066132	-0.379195	Cellular Component: plasma membrane (GO:0005886);;	cellular component: cell (GO:0005623);; cellular component: membrane (GO:0016020);; cellular component: cell part (GO:0044464)
Seita.1G039400	0.902572	-0.335181	0.601822	-1.16921	Molecular Function: ATP binding (GO:0005524);; Cellular Component: integral component of membrane (GO:0016021);; Molecular Function: ATPase activity (GO:0016887);; Molecular Function: ATPase activity, coupled to transmembrane movement of substances (GO:0042626);;	molecular function: binding (GO:0005488);; cellular component: membrane (GO:0016020);; cellular component: membrane part (GO:0044425);; molecular function: catalytic activity (GO:0003824);; biological process: localization (GO:0051179);; molecular function: transporter activity (GO:0005215)
Seita.1G041800	-0.318403	-0.697684	1.27162	-0.25553	--	--
Seita.1G058500	-0.00590511	-0.68744	0.588826	0.104519	Molecular Function: iron ion binding (GO:0005506);; Cellular Component: membrane (GO:0016020);; Cellular Component: integral component of membrane (GO:0016021);; Molecular Function: oxidoreductase activity, acting on paired donors, with incorporation or reduction of molecular oxygen, NAD(P)H as one donor, and incorporation of one atom of oxygen (GO:0016709);; Molecular Function: heme binding (GO:…	molecular function: binding (GO:0005488);; cellular component: membrane (GO:0016020);; cellular component: membrane part (GO:0044425);; biological process: metabolic process (GO:0008152);; biological process: single-organism process (GO:0044699);; molecular function: catalytic activity (GO:0003824)
Seita.1G068200	0.316945	0.00698288	0.410704	-0.734632	Cellular Component: membrane (GO:0016020);;	cellular component: membrane (GO:0016020)
Seita.1G073300	0.96094	-0.749511	0.588959	-0.800388	--	--
Seita.1G093300	-0.0290945	0.0546436	0.491346	-0.516895	Biological Process: rRNA base methylation (GO:0070475);; Molecular Function: rRNA (cytosine-N4-)-methyltransferase activity (GO:0071424);;	biological process: metabolic process (GO:0008152);; biological process: cellular process (GO:0009987);; biological process: cellular component organization or biogenesis (GO:0071840);; molecular function: catalytic activity (GO:0003824)
Seita.1G103200	0.582967	0.14595	0.321688	-1.05061	Molecular Function: lipid binding (GO:0008289);; Cellular Component: integral component of membrane (GO:0016021);;	molecular function: binding (GO:0005488);; cellular component: membrane (GO:0016020);; cellular component: membrane part (GO:0044425)
Seita.1G115000	0.16632	-0.462959	1.29341	-0.996773	Molecular Function: D-aminoacyl-tRNA deacylase activity (GO:0051499);;	biological process: biological regulation (GO:0065007);; molecular function: catalytic activity (GO:0003824)
Seita.1G117200	0.180413	0.33618	0.898429	-1.41502	Biological Process: reproduction (GO:0000003);; Cellular Component: ubiquitin ligase complex (GO:0000151);; Cellular Component: nuclear ubiquitin ligase complex (GO:0000152);; Biological Process: developmental process involved in reproduction (GO:0003006);; Molecular Function: molecular_function (GO:0003674);; Molecular Function: catalytic activity (GO:0003824);; Molecular Function: ubiquitin-pro…	biological process: reproduction (GO:0000003);; cellular component: cell (GO:0005623);; cellular component: macromolecular complex (GO:0032991);; cellular component: cell part (GO:0044464);; cellular component: organelle (GO:0043226);; cellular component: organelle part (GO:0044422);; biological process: reproductive process (GO:0022414);; biological process: developmental process (GO:0032502);; …
Seita.1G117300	-0.751631	-0.315799	1.27439	-0.206957	Molecular Function: nucleic acid binding (GO:0003676);;	molecular function: binding (GO:0005488)
Seita.1G118100	0.174536	-0.185971	0.241739	-0.230305	Cellular Component: integral component of membrane (GO:0016021);; Biological Process: transmembrane transport (GO:0055085);;	cellular component: membrane (GO:0016020);; cellular component: membrane part (GO:0044425);; biological process: localization (GO:0051179)
Seita.1G126200	0.245273	-0.659013	0.962259	-0.548519	Cellular Component: integral component of membrane (GO:0016021);;	cellular component: membrane (GO:0016020);; cellular component: membrane part (GO:0044425)
Seita.1G164000	0.208564	-0.705407	0.757814	-0.260971	--	--
Seita.1G170400	0.35775	-0.860424	0.589917	-0.0872427	Biological Process: carbohydrate metabolic process (GO:0005975);; Molecular Function: glycogen phosphorylase activity (GO:0008184);; Molecular Function: SHG alpha-glucan phosphorylase activity (GO:0102499);;	biological process: metabolic process (GO:0008152);; molecular function: catalytic activity (GO:0003824)
Seita.1G172100	0.323451	-0.789098	1.1186	-0.652953	--	--
Seita.1G174800	0.44664	-0.392022	0.353411	-0.408029	Molecular Function: translation elongation factor activity (GO:0003746);; Molecular Function: GTPase activity (GO:0003924);; Molecular Function: GTP binding (GO:0005525);; Biological Process: translational elongation (GO:0006414);; Molecular Function: ribosome binding (GO:0043022);; Cellular Component: ribonucleoprotein complex (GO:1990904);;	biological process: metabolic process (GO:0008152);; biological process: cellular process (GO:0009987);; molecular function: binding (GO:0005488);; molecular function: catalytic activity (GO:0003824);; cellular component: macromolecular complex (GO:0032991)
Seita.1G180000	0.641017	-0.57043	1.12099	-1.19157	Molecular Function: NAD+ ADP-ribosyltransferase activity (GO:0003950);; Biological Process: protein ADP-ribosylation (GO:0006471);;	molecular function: catalytic activity (GO:0003824);; biological process: metabolic process (GO:0008152);; biological process: cellular process (GO:0009987);; biological process: single-organism process (GO:0044699)
Seita.1G186200	0.0280717	-0.552443	0.946063	-0.421691	Molecular Function: ubiquitin-protein transferase activity (GO:0004842);;	molecular function: catalytic activity (GO:0003824)
Seita.1G189700	0.179149	0.128615	0.592149	-0.899913	Cellular Component: integral component of plasma membrane (GO:0005887);; Molecular Function: ammonium transmembrane transporter activity (GO:0008519);;	cellular component: cell (GO:0005623);; cellular component: membrane (GO:0016020);; cellular component: membrane part (GO:0044425);; cellular component: cell part (GO:0044464);; biological process: localization (GO:0051179);; molecular function: transporter activity (GO:0005215)
Seita.1G191600	0.479773	-0.165697	0.478149	-0.792225	Biological Process: defense response (GO:0006952);; Molecular Function: ADP binding (GO:0043531);;	biological process: response to stimulus (GO:0050896);; molecular function: binding (GO:0005488)
Seita.1G195000	-0.380341	0.258563	0.936791	-0.815014	Biological Process: phosphorelay signal transduction system (GO:0000160);;	biological process: cellular process (GO:0009987);; biological process: signaling (GO:0023052);; biological process: single-organism process (GO:0044699);; biological process: response to stimulus (GO:0050896);; biological process: biological regulation (GO:0065007)
Seita.1G199600	0.273593	-0.243883	0.474337	-0.504047	Molecular Function: protein kinase activity (GO:0004672);; Molecular Function: ATP binding (GO:0005524);; Cellular Component: integral component of membrane (GO:0016021);;	biological process: metabolic process (GO:0008152);; biological process: cellular process (GO:0009987);; molecular function: catalytic activity (GO:0003824);; molecular function: binding (GO:0005488);; cellular component: membrane (GO:0016020);; cellular component: membrane part (GO:0044425)
Seita.1G201700	0.563568	0.186289	0.257781	-1.00764	Cellular Component: nucleus (GO:0005634);; Biological Process: regulation of transcription, DNA-templated (GO:0006355);; Molecular Function: sequence-specific DNA binding (GO:0043565);;	cellular component: cell (GO:0005623);; cellular component: organelle (GO:0043226);; cellular component: cell part (GO:0044464);; biological process: biological regulation (GO:0065007);; molecular function: binding (GO:0005488)
Seita.1G207500	0.225777	-0.064405	0.412387	-0.57376	Cellular Component: Golgi apparatus (GO:0005794);; Biological Process: protein glycosylation (GO:0006486);; Cellular Component: integral component of membrane (GO:0016021);; Molecular Function: transferase activity, transferring glycosyl groups (GO:0016757);; Molecular Function: carbohydrate binding (GO:0030246);;	cellular component: cell (GO:0005623);; cellular component: organelle (GO:0043226);; cellular component: cell part (GO:0044464);; biological process: metabolic process (GO:0008152);; biological process: cellular process (GO:0009987);; biological process: single-organism process (GO:0044699);; cellular component: membrane (GO:0016020);; cellular component: membrane part (GO:0044425);; molecular fu…
Seita.1G217300	0.600807	0.122076	0.287092	-1.00997	--	--
Seita.1G217400	0.236301	-0.247228	0.524036	-0.51311	Molecular Function: ferroxidase activity (GO:0004322);; Molecular Function: copper ion binding (GO:0005507);; Cellular Component: plasma membrane (GO:0005886);; Biological Process: iron ion transport (GO:0006826);; Biological Process: lignin catabolic process (GO:0046274);; Cellular Component: apoplast (GO:0048046);; Molecular Function: hydroquinone:oxygen oxidoreductase activity (GO:0052716);; B…	biological process: metabolic process (GO:0008152);; biological process: single-organism process (GO:0044699);; molecular function: catalytic activity (GO:0003824);; molecular function: binding (GO:0005488);; cellular component: cell (GO:0005623);; cellular component: membrane (GO:0016020);; cellular component: cell part (GO:0044464);; biological process: localization (GO:0051179);; biological pr…
Seita.1G223700	-0.509238	-0.45422	1.10979	-0.146332	Molecular Function: protein dimerization activity (GO:0046983);;	molecular function: binding (GO:0005488)
Seita.1G242000	0.166704	0.0828214	0.239155	-0.488681	Molecular Function: peptide receptor activity (GO:0001653);; Molecular Function: guanylate cyclase activity (GO:0004383);; Molecular Function: protein serine/threonine kinase activity (GO:0004674);; Molecular Function: ATP binding (GO:0005524);; Cellular Component: integral component of membrane (GO:0016021);; Biological Process: regulation of defense response (GO:0031347);; Biological Process: i…	biological process: cellular process (GO:0009987);; biological process: signaling (GO:0023052);; biological process: single-organism process (GO:0044699);; biological process: response to stimulus (GO:0050896);; biological process: biological regulation (GO:0065007);; molecular function: signal transducer activity (GO:0004871);; molecular function: molecular transducer activity (GO:0060089);; mol…
Seita.1G282700	-0.675719	-0.914145	1.62755	-0.0376822	Molecular Function: hydrolase activity, hydrolyzing O-glycosyl compounds (GO:0004553);; Cellular Component: cell wall (GO:0005618);; Biological Process: xyloglucan metabolic process (GO:0010411);; Molecular Function: xyloglucan:xyloglucosyl transferase activity (GO:0016762);; Biological Process: cell wall biogenesis (GO:0042546);; Cellular Component: apoplast (GO:0048046);; Biological Process: ce…	molecular function: catalytic activity (GO:0003824);; cellular component: cell (GO:0005623);; cellular component: cell part (GO:0044464);; biological process: metabolic process (GO:0008152);; biological process: cellular process (GO:0009987);; biological process: cellular component organization or biogenesis (GO:0071840);; cellular component: extracellular region (GO:0005576)
Seita.1G315700	-0.311681	-0.0750514	0.899959	-0.513226	Molecular Function: protein binding (GO:0005515);;	molecular function: binding (GO:0005488)
Seita.1G333600	-0.210089	0.00261668	0.758521	-0.551048	Biological Process: response to auxin (GO:0009733);;	biological process: response to stimulus (GO:0050896)
Seita.1G348600	0.145017	-0.0142677	0.827942	-0.958691	Cellular Component: cytoplasm (GO:0005737);; Biological Process: response to abscisic acid (GO:0009737);;	cellular component: cell (GO:0005623);; cellular component: cell part (GO:0044464);; biological process: response to stimulus (GO:0050896)
Seita.1G359100	0.421383	-1.14626	0.945679	-0.220802	Molecular Function: protein kinase activity (GO:0004672);; Molecular Function: calcium ion binding (GO:0005509);; Molecular Function: ATP binding (GO:0005524);; Cellular Component: integral component of membrane (GO:0016021);; Molecular Function: polysaccharide binding (GO:0030247);;	biological process: metabolic process (GO:0008152);; biological process: cellular process (GO:0009987);; molecular function: catalytic activity (GO:0003824);; molecular function: binding (GO:0005488);; cellular component: membrane (GO:0016020);; cellular component: membrane part (GO:0044425)
Seita.1G366500	0.864014	-0.35249	0.036963	-0.548487	--	--
Seita.1G367200	1.01986	-0.550723	0.0756175	-0.544751	--	--
Seita.1G375700	-0.0834582	-0.115168	0.750789	-0.552163	--	--
Seita.1G375900	-0.72805	-0.344559	1.37979	-0.307179	--	--
Seita.1G376000	-0.582787	-0.460786	1.18737	-0.143802	--	--
Seita.2G006800	0.355381	-0.211049	-0.0161262	-0.128206	Molecular Function: ADP binding (GO:0043531);;	molecular function: binding (GO:0005488)
Seita.2G009000	0.703432	-0.330127	0.712358	-1.08566	Biological Process: defense response (GO:0006952);; Molecular Function: ADP binding (GO:0043531);;	biological process: response to stimulus (GO:0050896);; molecular function: binding (GO:0005488)
Seita.2G016000	0.684892	-0.808076	0.93126	-0.808076	--	--
Seita.2G016100	0.421498	0.0532268	0.14267	-0.617395	Molecular Function: protein binding (GO:0005515);;	molecular function: binding (GO:0005488)
Seita.2G023800	0.618325	-0.249029	0.16775	-0.537045	--	--
Seita.2G038100	0.155737	-0.101701	0.654689	-0.708725	--	--
Seita.2G040800	0.956467	-0.370131	0.163551	-0.749887	Cellular Component: integral component of membrane (GO:0016021);;	cellular component: membrane (GO:0016020);; cellular component: membrane part (GO:0044425)
Seita.2G050600	-0.780267	-1.09818	2.11703	-0.238586	--	--
Seita.2G050800	-1.07352	0.249338	1.47881	-0.654625	Molecular Function: protein binding (GO:0005515);;	molecular function: binding (GO:0005488)
Seita.2G053100	0.0103899	-0.201483	0.939154	-0.748061	--	--
Seita.2G074000	-0.194489	-0.714896	1.36125	-0.451869	Molecular Function: protein binding (GO:0005515);;	molecular function: binding (GO:0005488)
Seita.2G117600	-0.172277	0.193253	0.589225	-0.610201	Molecular Function: N,N-dimethylaniline monooxygenase activity (GO:0004499);; Cellular Component: integral component of membrane (GO:0016021);; Molecular Function: flavin adenine dinucleotide binding (GO:0050660);; Molecular Function: NADP binding (GO:0050661);;	biological process: metabolic process (GO:0008152);; biological process: single-organism process (GO:0044699);; molecular function: catalytic activity (GO:0003824);; cellular component: membrane (GO:0016020);; cellular component: membrane part (GO:0044425);; molecular function: binding (GO:0005488)
Seita.2G140200	0.228029	-0.832984	1.41571	-0.810758	Biological Process: mRNA splicing, via spliceosome (GO:0000398);; Cellular Component: precatalytic spliceosome (GO:0071011);;	biological process: metabolic process (GO:0008152);; biological process: cellular process (GO:0009987);; cellular component: cell (GO:0005623);; cellular component: macromolecular complex (GO:0032991);; cellular component: organelle (GO:0043226);; cellular component: organelle part (GO:0044422);; cellular component: cell part (GO:0044464)
Seita.2G167800	-0.148724	-0.502229	0.878123	-0.22717	--	--
Seita.2G172200	0.735928	-0.8306	0.925271	-0.8306	--	--
Seita.2G176900	-0.160234	-0.564044	1.28832	-0.564044	--	--
Seita.2G182300	0.0858907	-0.400545	0.484084	-0.16943	Molecular Function: NAD+ kinase activity (GO:0003951);; Biological Process: NADP biosynthetic process (GO:0006741);; Biological Process: NAD metabolic process (GO:0019674);;	biological process: metabolic process (GO:0008152);; biological process: cellular process (GO:0009987);; molecular function: catalytic activity (GO:0003824);; biological process: single-organism process (GO:0044699)
Seita.2G182700	-0.808914	0.258154	0.765595	-0.214834	Cellular Component: integral component of membrane (GO:0016021);;	cellular component: membrane (GO:0016020);; cellular component: membrane part (GO:0044425)
Seita.2G188200	0.51032	0.364257	0.622178	-1.49676	Molecular Function: trehalose-phosphatase activity (GO:0004805);; Biological Process: trehalose biosynthetic process (GO:0005992);;	biological process: metabolic process (GO:0008152);; biological process: cellular process (GO:0009987);; molecular function: catalytic activity (GO:0003824);; biological process: single-organism process (GO:0044699)
Seita.2G229400	-0.454778	1.13019	0.593665	-1.26908	--	--
Seita.2G235700	-0.632081	-0.253947	1.09619	-0.210166	Biological Process: ubiquitin-dependent protein catabolic process (GO:0006511);; Biological Process: protein deubiquitination (GO:0016579);; Molecular Function: thiol-dependent ubiquitinyl hydrolase activity (GO:0036459);; Molecular Function: metal ion binding (GO:0046872);;	biological process: metabolic process (GO:0008152);; biological process: cellular process (GO:0009987);; molecular function: catalytic activity (GO:0003824);; molecular function: binding (GO:0005488)
Seita.2G256200	0.243486	0.35991	0.312227	-0.915622	Molecular Function: catalytic activity (GO:0003824);;	molecular function: catalytic activity (GO:0003824)
Seita.2G270000	-0.0503462	0.393813	0.880033	-1.2235	--	--
Seita.2G306100	0.344335	0.217339	0.412895	-0.97457	Molecular Function: double-stranded DNA binding (GO:0003690);; Biological Process: regulation of transcription, DNA-templated (GO:0006355);;	molecular function: binding (GO:0005488);; biological process: biological regulation (GO:0065007)
Seita.2G319500	-0.29472	0.846791	0.205638	-0.757709	Molecular Function: FAD binding (GO:0071949);;	molecular function: binding (GO:0005488)
Seita.2G338500	-0.4377	-0.404676	1.16297	-0.320595	Molecular Function: cysteine-type peptidase activity (GO:0008234);;	biological process: metabolic process (GO:0008152);; molecular function: catalytic activity (GO:0003824)
Seita.2G340100	0.928327	-0.443323	-0.239301	-0.245702	Molecular Function: protein kinase activity (GO:0004672);; Molecular Function: ATP binding (GO:0005524);; Cellular Component: integral component of membrane (GO:0016021);;	biological process: metabolic process (GO:0008152);; biological process: cellular process (GO:0009987);; molecular function: catalytic activity (GO:0003824);; molecular function: binding (GO:0005488);; cellular component: membrane (GO:0016020);; cellular component: membrane part (GO:0044425)
Seita.2G340200	0.704374	-0.57745	0.150358	-0.277282	Molecular Function: protein kinase activity (GO:0004672);; Molecular Function: ATP binding (GO:0005524);; Cellular Component: integral component of membrane (GO:0016021);;	biological process: metabolic process (GO:0008152);; biological process: cellular process (GO:0009987);; molecular function: catalytic activity (GO:0003824);; molecular function: binding (GO:0005488);; cellular component: membrane (GO:0016020);; cellular component: membrane part (GO:0044425)
Seita.2G341100	0.662409	-0.25565	-0.152896	-0.253863	Cellular Component: integral component of membrane (GO:0016021);;	cellular component: membrane (GO:0016020);; cellular component: membrane part (GO:0044425)
Seita.2G397700	-0.263236	-0.790202	1.39826	-0.34482	Cellular Component: integral component of membrane (GO:0016021);;	cellular component: membrane (GO:0016020);; cellular component: membrane part (GO:0044425)
Seita.2G400000	0.207727	-0.112687	0.515322	-0.610362	Cellular Component: ESCRT II complex (GO:0000814);; Biological Process: multivesicular body sorting pathway (GO:0071985);;	cellular component: cell (GO:0005623);; cellular component: membrane (GO:0016020);; cellular component: macromolecular complex (GO:0032991);; cellular component: organelle (GO:0043226);; cellular component: organelle part (GO:0044422);; cellular component: membrane part (GO:0044425);; cellular component: cell part (GO:0044464);; biological process: single-organism process (GO:0044699);; biologica…
Seita.2G400600	0.0187719	0.110784	0.550257	-0.679814	Molecular Function: transcription regulatory region sequence-specific DNA binding (GO:0000976);; Molecular Function: transcription factor activity, sequence-specific DNA binding (GO:0003700);; Cellular Component: nucleus (GO:0005634);; Biological Process: response to auxin (GO:0009733);; Biological Process: cell differentiation (GO:0030154);; Molecular Function: sequence-specific DNA binding (GO:…	molecular function: binding (GO:0005488);; biological process: biological regulation (GO:0065007);; molecular function: nucleic acid binding transcription factor activity (GO:0001071);; cellular component: cell (GO:0005623);; cellular component: organelle (GO:0043226);; cellular component: cell part (GO:0044464);; biological process: response to stimulus (GO:0050896);; biological process: cellula…
Seita.2G421500	-0.68093	-0.723256	1.51118	-0.106995	Biological Process: endonucleolytic cleavage in ITS1 to separate SSU-rRNA from 5.8S rRNA and LSU-rRNA from tricistronic rRNA transcript (SSU-rRNA, 5.8S rRNA, LSU-rRNA) (GO:0000447);; Biological Process: endonucleolytic cleavage to generate mature 5'-end of SSU-rRNA from (SSU-rRNA, 5.8S rRNA, LSU-rRNA) (GO:0000472);; Biological Process: endonucleolytic cleavage in 5'-ETS of tricistronic rRNA trans…	biological process: metabolic process (GO:0008152);; biological process: cellular process (GO:0009987);; biological process: cellular component organization or biogenesis (GO:0071840);; molecular function: binding (GO:0005488);; cellular component: cell (GO:0005623);; cellular component: organelle (GO:0043226);; cellular component: organelle part (GO:0044422);; cellular component: cell part (GO:0…
Seita.2G434000	0.656994	-0.208053	0.642714	-1.09166	Molecular Function: monooxygenase activity (GO:0004497);; Molecular Function: iron ion binding (GO:0005506);; Cellular Component: integral component of membrane (GO:0016021);; Molecular Function: oxidoreductase activity, acting on paired donors, with incorporation or reduction of molecular oxygen (GO:0016705);; Molecular Function: heme binding (GO:0020037);;	biological process: metabolic process (GO:0008152);; biological process: single-organism process (GO:0044699);; molecular function: catalytic activity (GO:0003824);; molecular function: binding (GO:0005488);; cellular component: membrane (GO:0016020);; cellular component: membrane part (GO:0044425)
Seita.2G439300	0.47107	-1.03244	0.35237	0.209004	Molecular Function: protein kinase activity (GO:0004672);; Molecular Function: ATP binding (GO:0005524);;	biological process: metabolic process (GO:0008152);; biological process: cellular process (GO:0009987);; molecular function: catalytic activity (GO:0003824);; molecular function: binding (GO:0005488)
Seita.2G444300	0.336833	-0.224335	1.45417	-1.56667	Biological Process: phosphorelay signal transduction system (GO:0000160);; Cellular Component: nucleus (GO:0005634);;	biological process: cellular process (GO:0009987);; biological process: signaling (GO:0023052);; biological process: single-organism process (GO:0044699);; biological process: response to stimulus (GO:0050896);; biological process: biological regulation (GO:0065007);; cellular component: cell (GO:0005623);; cellular component: organelle (GO:0043226);; cellular component: cell part (GO:0044464)
Seita.3G008300	-0.0462846	-0.180902	0.693574	-0.466388	Cellular Component: integral component of membrane (GO:0016021);;	cellular component: membrane (GO:0016020);; cellular component: membrane part (GO:0044425)
Seita.3G016400	-0.606316	0.749351	0.429105	-0.57214	Cellular Component: integral component of membrane (GO:0016021);;	cellular component: membrane (GO:0016020);; cellular component: membrane part (GO:0044425)
Seita.3G019000	0.195534	0.150306	0.781146	-1.12699	Biological Process: phosphorelay signal transduction system (GO:0000160);;	biological process: cellular process (GO:0009987);; biological process: signaling (GO:0023052);; biological process: single-organism process (GO:0044699);; biological process: response to stimulus (GO:0050896);; biological process: biological regulation (GO:0065007)
Seita.3G023100	0.12661	0.230413	0.540394	-0.897417	Biological Process: carbohydrate metabolic process (GO:0005975);; Molecular Function: carbohydrate binding (GO:0030246);; Molecular Function: glucose-6-phosphate 1-epimerase activity (GO:0047938);;	biological process: metabolic process (GO:0008152);; molecular function: binding (GO:0005488);; molecular function: catalytic activity (GO:0003824)
Seita.3G023400	0.441545	0.0393715	0.676665	-1.15758	Molecular Function: ATP binding (GO:0005524);; Cellular Component: chloroplast thylakoid membrane (GO:0009535);;	molecular function: binding (GO:0005488);; cellular component: cell (GO:0005623);; cellular component: membrane (GO:0016020);; cellular component: organelle (GO:0043226);; cellular component: organelle part (GO:0044422);; cellular component: cell part (GO:0044464)
Seita.3G043200	0.212612	-0.435631	1.0394	-0.816379	--	--
Seita.3G075300	-0.873201	-0.697871	1.65204	-0.0809641	Molecular Function: hydrolase activity, acting on ester bonds (GO:0016788);;	molecular function: catalytic activity (GO:0003824)
Seita.3G079300	0.216497	0.490506	0.614395	-1.3214	Biological Process: phototropism (GO:0009638);;	biological process: response to stimulus (GO:0050896)
Seita.3G096500	0.328529	-0.29656	0.601155	-0.633124	--	--
Seita.3G097900	0.45405	0.162441	0.525002	-1.14149	Cellular Component: nucleus (GO:0005634);; Biological Process: regulation of transcription, DNA-templated (GO:0006355);; Molecular Function: zinc ion binding (GO:0008270);; Biological Process: photomorphogenesis (GO:0009640);;	cellular component: cell (GO:0005623);; cellular component: organelle (GO:0043226);; cellular component: cell part (GO:0044464);; biological process: biological regulation (GO:0065007);; molecular function: binding (GO:0005488);; biological process: multicellular organismal process (GO:0032501);; biological process: developmental process (GO:0032502);; biological process: single-organism process …
Seita.3G099900	-0.0284757	-0.741294	1.5359	-0.766134	Molecular Function: ADP binding (GO:0043531);;	molecular function: binding (GO:0005488)
Seita.3G100200	0.0290444	-0.711727	1.46917	-0.786492	Molecular Function: phosphatidylinositol phospholipase C activity (GO:0004435);; Biological Process: lipid metabolic process (GO:0006629);; Biological Process: intracellular signal transduction (GO:0035556);; Molecular Function: ADP binding (GO:0043531);;	molecular function: catalytic activity (GO:0003824);; biological process: metabolic process (GO:0008152);; biological process: single-organism process (GO:0044699);; biological process: cellular process (GO:0009987);; biological process: signaling (GO:0023052);; biological process: response to stimulus (GO:0050896);; biological process: biological regulation (GO:0065007);; molecular function: bin…
Seita.3G105100	-0.907998	1.24611	0.91334	-1.25146	Molecular Function: protein binding (GO:0005515);;	molecular function: binding (GO:0005488)
Seita.3G106700	0.364503	-0.333328	0.11913	-0.150306	--	--
Seita.3G107300	-0.088582	-0.579277	1.6039	-0.936042	Molecular Function: ADP binding (GO:0043531);;	molecular function: binding (GO:0005488)
Seita.3G107600	0.887135	-0.155158	0.379954	-1.11193	--	--
Seita.3G107800	0.417491	0.088988	0.2497	-0.756179	--	--
Seita.3G108500	0.679272	-0.341954	0.100255	-0.437573	Molecular Function: transcription factor activity, sequence-specific DNA binding (GO:0003700);; Cellular Component: nucleus (GO:0005634);; Molecular Function: sequence-specific DNA binding (GO:0043565);;	biological process: biological regulation (GO:0065007);; molecular function: nucleic acid binding transcription factor activity (GO:0001071);; cellular component: cell (GO:0005623);; cellular component: organelle (GO:0043226);; cellular component: cell part (GO:0044464);; molecular function: binding (GO:0005488)
Seita.3G117800	-0.272993	-0.0855037	0.805326	-0.44683	Molecular Function: nucleic acid binding (GO:0003676);; Biological Process: gene silencing by RNA (GO:0031047);;	molecular function: binding (GO:0005488);; biological process: cellular process (GO:0009987);; biological process: single-organism process (GO:0044699);; biological process: biological regulation (GO:0065007)
Seita.3G118700	0.0928891	0.549007	0.079553	-0.721449	Molecular Function: aspartic-type endopeptidase activity (GO:0004190);; Cellular Component: extracellular region (GO:0005576);; Biological Process: proteolysis (GO:0006508);; Biological Process: protein catabolic process (GO:0030163);;	biological process: metabolic process (GO:0008152);; molecular function: catalytic activity (GO:0003824);; cellular component: extracellular region (GO:0005576)
Seita.3G123700	-0.286692	0.143657	1.26399	-1.12095	Molecular Function: transmembrane receptor protein serine/threonine kinase activity (GO:0004675);; Molecular Function: ATP binding (GO:0005524);; Cellular Component: plasma membrane (GO:0005886);; Biological Process: protein phosphorylation (GO:0006468);; Cellular Component: integral component of membrane (GO:0016021);;	biological process: metabolic process (GO:0008152);; biological process: cellular process (GO:0009987);; biological process: signaling (GO:0023052);; biological process: single-organism process (GO:0044699);; biological process: response to stimulus (GO:0050896);; biological process: biological regulation (GO:0065007);; molecular function: catalytic activity (GO:0003824);; molecular function: sig…
Seita.3G134200	0.201036	-0.242207	0.726881	-0.68571	Molecular Function: DNA binding (GO:0003677);;	molecular function: binding (GO:0005488)
Seita.3G160100	0.0591871	-0.504139	0.978113	-0.533161	Molecular Function: ATP binding (GO:0005524);; Cellular Component: integral component of membrane (GO:0016021);; Molecular Function: ATPase activity (GO:0016887);; Molecular Function: ATPase activity, coupled to transmembrane movement of substances (GO:0042626);;	molecular function: binding (GO:0005488);; cellular component: membrane (GO:0016020);; cellular component: membrane part (GO:0044425);; molecular function: catalytic activity (GO:0003824);; biological process: localization (GO:0051179);; molecular function: transporter activity (GO:0005215)
Seita.3G176500	-0.244521	0.25823	0.656962	-0.670671	Biological Process: regulation of transcription, DNA-templated (GO:0006355);; Biological Process: biological_process (GO:0008150);; Biological Process: regulation of biosynthetic process (GO:0009889);; Biological Process: regulation of cellular defense response (GO:0010185);; Biological Process: regulation of gene expression (GO:0010468);; Biological Process: regulation of macromolecule biosynthe…	biological process: biological regulation (GO:0065007)
Seita.3G191500	-0.161576	-0.458391	0.844517	-0.22455	Molecular Function: protein methyltransferase activity (GO:0008276);;	biological process: metabolic process (GO:0008152);; molecular function: catalytic activity (GO:0003824)
Seita.3G195000	0.0891624	-0.808388	0.339973	0.379252	Biological Process: defense response (GO:0006952);; Molecular Function: ADP binding (GO:0043531);;	biological process: response to stimulus (GO:0050896);; molecular function: binding (GO:0005488)
Seita.3G208000	0.13971	-0.261063	0.656014	-0.534662	Molecular Function: zinc ion transmembrane transporter activity (GO:0005385);; Cellular Component: plasma membrane (GO:0005886);; Cellular Component: membrane (GO:0016020);; Cellular Component: integral component of membrane (GO:0016021);; Biological Process: zinc II ion transmembrane transport (GO:0071577);;	biological process: localization (GO:0051179);; molecular function: transporter activity (GO:0005215);; cellular component: cell (GO:0005623);; cellular component: membrane (GO:0016020);; cellular component: cell part (GO:0044464);; cellular component: membrane part (GO:0044425)
Seita.3G209900	1.0138	-0.47166	-0.0765933	-0.465548	Cellular Component: integral component of plasma membrane (GO:0005887);; Molecular Function: ammonium transmembrane transporter activity (GO:0008519);; Biological Process: nitrogen utilization (GO:0019740);;	cellular component: cell (GO:0005623);; cellular component: membrane (GO:0016020);; cellular component: membrane part (GO:0044425);; cellular component: cell part (GO:0044464);; biological process: localization (GO:0051179);; molecular function: transporter activity (GO:0005215);; biological process: single-organism process (GO:0044699)
Seita.3G210500	0.582744	-0.622364	0.67023	-0.63061	--	--
Seita.3G215300	0.134571	-0.850654	0.993214	-0.277131	Cellular Component: plasma membrane (GO:0005886);; Biological Process: cellular cadmium ion homeostasis (GO:0006876);; Biological Process: cellular iron ion homeostasis (GO:0006879);; Biological Process: cellular zinc ion homeostasis (GO:0006882);; Molecular Function: cation transmembrane transporter activity (GO:0008324);; Molecular Function: manganese:proton antiporter activity (GO:0010486);; M…	cellular component: cell (GO:0005623);; cellular component: membrane (GO:0016020);; cellular component: cell part (GO:0044464);; biological process: cellular process (GO:0009987);; biological process: single-organism process (GO:0044699);; biological process: biological regulation (GO:0065007);; biological process: localization (GO:0051179);; molecular function: transporter activity (GO:0005215);…
Seita.3G216400	0.369895	0.119144	0.35588	-0.844919	Molecular Function: GTP cyclohydrolase II activity (GO:0003935);; Molecular Function: 3,4-dihydroxy-2-butanone-4-phosphate synthase activity (GO:0008686);; Biological Process: riboflavin biosynthetic process (GO:0009231);;	molecular function: catalytic activity (GO:0003824);; biological process: metabolic process (GO:0008152);; biological process: cellular process (GO:0009987);; biological process: single-organism process (GO:0044699)
Seita.3G238400	0.179742	0.291972	0.36405	-0.835765	--	--
Seita.3G251900	-0.220052	-0.426818	1.05985	-0.412983	--	--
Seita.3G260700	-0.0452376	-0.0977517	0.370412	-0.227423	Molecular Function: monooxygenase activity (GO:0004497);; Molecular Function: iron ion binding (GO:0005506);; Cellular Component: integral component of membrane (GO:0016021);; Molecular Function: oxidoreductase activity, acting on paired donors, with incorporation or reduction of molecular oxygen (GO:0016705);; Molecular Function: heme binding (GO:0020037);;	biological process: metabolic process (GO:0008152);; biological process: single-organism process (GO:0044699);; molecular function: catalytic activity (GO:0003824);; molecular function: binding (GO:0005488);; cellular component: membrane (GO:0016020);; cellular component: membrane part (GO:0044425)
Seita.3G262100	1.01095	-0.590881	0.628027	-1.0481	Molecular Function: protein serine/threonine kinase activity (GO:0004674);; Molecular Function: ATP binding (GO:0005524);;	biological process: metabolic process (GO:0008152);; biological process: cellular process (GO:0009987);; molecular function: catalytic activity (GO:0003824);; molecular function: binding (GO:0005488)
Seita.3G262700	-0.386995	-0.386995	1.15278	-0.378786	--	--
Seita.3G270200	0.697877	-0.107104	0.643809	-1.23458	Biological Process: carbohydrate metabolic process (GO:0005975);; Molecular Function: beta-glucosidase activity (GO:0008422);;	biological process: metabolic process (GO:0008152);; molecular function: catalytic activity (GO:0003824)
Seita.3G285300	0.380719	-0.670536	0.960353	-0.670536	--	--
Seita.3G314700	0.795431	-0.224264	0.350214	-0.921382	--	--
Seita.3G340500	0.224784	0.171139	0.184929	-0.580852	Cellular Component: condensed chromosome, centromeric region (GO:0000779);; Cellular Component: nuclear condensin complex (GO:0000799);; Molecular Function: chromatin binding (GO:0003682);; Biological Process: mitotic chromosome condensation (GO:0007076);; Biological Process: microsporogenesis (GO:0009556);; Biological Process: meiotic chromosome condensation (GO:0010032);; Molecular Function: hi…	cellular component: cell (GO:0005623);; cellular component: organelle (GO:0043226);; cellular component: organelle part (GO:0044422);; cellular component: cell part (GO:0044464);; cellular component: membrane-enclosed lumen (GO:0031974);; cellular component: macromolecular complex (GO:0032991);; molecular function: binding (GO:0005488);; biological process: cellular process (GO:0009987);; biologi…
Seita.3G344200	-0.945112	-1.18513	1.64451	0.48573	Molecular Function: electron carrier activity (GO:0009055);; Molecular Function: protein disulfide oxidoreductase activity (GO:0015035);;	molecular function: electron carrier activity (GO:0009055);; biological process: metabolic process (GO:0008152);; biological process: single-organism process (GO:0044699);; molecular function: catalytic activity (GO:0003824)
Seita.3G344400	-1.02272	-1.02272	2.19143	-0.145996	--	--
Seita.3G344500	-0.927383	-0.901024	1.96785	-0.139443	Molecular Function: electron carrier activity (GO:0009055);; Molecular Function: protein disulfide oxidoreductase activity (GO:0015035);;	molecular function: electron carrier activity (GO:0009055);; biological process: metabolic process (GO:0008152);; biological process: single-organism process (GO:0044699);; molecular function: catalytic activity (GO:0003824)
Seita.3G345400	0.818184	-0.145722	0.954519	-1.62698	--	--
Seita.3G357000	0.136138	-0.0746349	0.538137	-0.599641	Cellular Component: integral component of membrane (GO:0016021);;	cellular component: membrane (GO:0016020);; cellular component: membrane part (GO:0044425)
Seita.3G364100	0.186022	-0.464334	0.711902	-0.43359	Molecular Function: molecular_function (GO:0003674);; Molecular Function: actin binding (GO:0003779);; Molecular Function: binding (GO:0005488);; Molecular Function: protein binding (GO:0005515);; Biological Process: organelle organization (GO:0006996);; Biological Process: cytoskeleton organization (GO:0007010);; Biological Process: actin filament organization (GO:0007015);; Biological Process: …	molecular function: binding (GO:0005488);; biological process: cellular process (GO:0009987);; biological process: cellular component organization or biogenesis (GO:0071840);; biological process: single-organism process (GO:0044699);; biological process: biological regulation (GO:0065007)
Seita.3G368900	-0.135095	-0.149644	0.639617	-0.354878	Molecular Function: GDP-Man:Man3GlcNAc2-PP-Dol alpha-1,2-mannosyltransferase activity (GO:0004377);; Cellular Component: endoplasmic reticulum membrane (GO:0005789);; Biological Process: protein N-linked glycosylation (GO:0006487);; Biological Process: oligosaccharide-lipid intermediate biosynthetic process (GO:0006490);; Biological Process: response to osmotic stress (GO:0006970);; Biological Pr…	biological process: metabolic process (GO:0008152);; biological process: single-organism process (GO:0044699);; molecular function: catalytic activity (GO:0003824);; cellular component: cell (GO:0005623);; cellular component: membrane (GO:0016020);; cellular component: organelle (GO:0043226);; cellular component: organelle part (GO:0044422);; cellular component: membrane part (GO:0044425);; cellu…
Seita.3G369000	-0.626774	0.191797	1.25262	-0.817647	Molecular Function: protein binding (GO:0005515);;	molecular function: binding (GO:0005488)
Seita.3G374900	0.20106	0.405023	0.234691	-0.840774	--	--
Seita.3G375600	-0.351274	-0.40629	0.784418	-0.0268549	Molecular Function: ATP binding (GO:0005524);; Cellular Component: mitochondrion (GO:0005739);; Molecular Function: tetraacyldisaccharide 4'-kinase activity (GO:0009029);; Biological Process: lipid A biosynthetic process (GO:0009245);; Biological Process: lipid X metabolic process (GO:2001289);;	molecular function: binding (GO:0005488);; cellular component: cell (GO:0005623);; cellular component: organelle (GO:0043226);; cellular component: cell part (GO:0044464);; biological process: metabolic process (GO:0008152);; biological process: cellular process (GO:0009987);; molecular function: catalytic activity (GO:0003824);; biological process: single-organism process (GO:0044699)
Seita.3G384900	-0.547117	-1.11292	1.4328	0.227232	Cellular Component: nucleus (GO:0005634);; Cellular Component: integral component of membrane (GO:0016021);; Molecular Function: protein dimerization activity (GO:0046983);;	cellular component: cell (GO:0005623);; cellular component: organelle (GO:0043226);; cellular component: cell part (GO:0044464);; cellular component: membrane (GO:0016020);; cellular component: membrane part (GO:0044425);; molecular function: binding (GO:0005488)
Seita.3G390700	-0.564556	-0.63633	1.7655	-0.564612	Molecular Function: voltage-gated potassium channel activity (GO:0005249);; Cellular Component: integral component of membrane (GO:0016021);;	biological process: cellular process (GO:0009987);; biological process: single-organism process (GO:0044699);; biological process: localization (GO:0051179);; biological process: biological regulation (GO:0065007);; molecular function: transporter activity (GO:0005215);; cellular component: membrane (GO:0016020);; cellular component: membrane part (GO:0044425)
Seita.3G392800	0.115509	-0.178557	0.607289	-0.544241	Molecular Function: protein kinase activity (GO:0004672);; Molecular Function: calcium ion binding (GO:0005509);; Molecular Function: ATP binding (GO:0005524);; Molecular Function: polysaccharide binding (GO:0030247);;	biological process: metabolic process (GO:0008152);; biological process: cellular process (GO:0009987);; molecular function: catalytic activity (GO:0003824);; molecular function: binding (GO:0005488)
Seita.3G397200	0.209971	-0.979886	0.348866	0.421049	Molecular Function: cysteine synthase activity (GO:0004124);; Biological Process: cysteine biosynthetic process from serine (GO:0006535);;	molecular function: catalytic activity (GO:0003824);; biological process: metabolic process (GO:0008152);; biological process: cellular process (GO:0009987);; biological process: single-organism process (GO:0044699)
Seita.3G409400	-0.194966	-0.231547	1.14613	-0.719619	Biological Process: intracellular protein transport (GO:0006886);; Biological Process: vesicle-mediated transport (GO:0016192);;	biological process: localization (GO:0051179)
Seita.4G002600	-0.0295673	0.384819	0.657645	-1.0129	Molecular Function: manganese ion transmembrane transporter activity (GO:0005384);; Cellular Component: integral component of membrane (GO:0016021);; Biological Process: cellular manganese ion homeostasis (GO:0030026);;	biological process: localization (GO:0051179);; molecular function: transporter activity (GO:0005215);; cellular component: membrane (GO:0016020);; cellular component: membrane part (GO:0044425);; biological process: cellular process (GO:0009987);; biological process: single-organism process (GO:0044699);; biological process: biological regulation (GO:0065007)
Seita.4G008500	-0.051462	-0.211947	0.681102	-0.417693	Molecular Function: zinc ion binding (GO:0008270);; Biological Process: RNA modification (GO:0009451);; Cellular Component: intracellular membrane-bounded organelle (GO:0043231);;	molecular function: binding (GO:0005488);; biological process: metabolic process (GO:0008152);; biological process: cellular process (GO:0009987);; cellular component: cell (GO:0005623);; cellular component: organelle (GO:0043226);; cellular component: cell part (GO:0044464)
Seita.4G013300	0.657689	-0.0484061	0.987054	-1.59634	Cellular Component: integral component of membrane (GO:0016021);;	cellular component: membrane (GO:0016020);; cellular component: membrane part (GO:0044425)
Seita.4G014600	-0.134019	-0.581521	1.29706	-0.581521	--	--
Seita.4G036800	-0.0142587	-0.414537	0.941869	-0.513073	Molecular Function: protein binding (GO:0005515);;	molecular function: binding (GO:0005488)
Seita.4G050500	0.615325	-0.0098281	-0.241534	-0.363962	Cellular Component: exocyst (GO:0000145);; Biological Process: exocytosis (GO:0006887);; Biological Process: protein transport (GO:0015031);;	cellular component: cell (GO:0005623);; cellular component: macromolecular complex (GO:0032991);; cellular component: cell part (GO:0044464);; biological process: cellular process (GO:0009987);; biological process: single-organism process (GO:0044699);; biological process: localization (GO:0051179)
Seita.4G053300	0.423798	0.159613	0.387117	-0.970529	Molecular Function: protein kinase activity (GO:0004672);; Molecular Function: protein serine/threonine phosphatase activity (GO:0004722);; Molecular Function: ATP binding (GO:0005524);; Molecular Function: metal ion binding (GO:0046872);;	biological process: metabolic process (GO:0008152);; biological process: cellular process (GO:0009987);; molecular function: catalytic activity (GO:0003824);; molecular function: binding (GO:0005488)
Seita.4G054600	-0.028781	-0.592983	1.24675	-0.624987	Molecular Function: molecular_function (GO:0003674);; Molecular Function: catalytic activity (GO:0003824);; Biological Process: multicellular organism development (GO:0007275);; Biological Process: aging (GO:0007568);; Biological Process: biological_process (GO:0008150);; Biological Process: metabolic process (GO:0008152);; Biological Process: leaf senescence (GO:0010150);; Molecular Function: ox…	molecular function: catalytic activity (GO:0003824);; biological process: multicellular organismal process (GO:0032501);; biological process: developmental process (GO:0032502);; biological process: single-organism process (GO:0044699);; biological process: metabolic process (GO:0008152)
Seita.4G069200	-0.212672	0.72473	0.084665	-0.596723	Biological Process: coumarin biosynthetic process (GO:0009805);; Molecular Function: N-acyltransferase activity (GO:0016410);;	biological process: metabolic process (GO:0008152);; biological process: cellular process (GO:0009987);; biological process: single-organism process (GO:0044699);; molecular function: catalytic activity (GO:0003824)
Seita.4G075900	0.591972	-0.68068	1.06592	-0.977211	Molecular Function: protein binding (GO:0005515);;	molecular function: binding (GO:0005488)
Seita.4G076000	0.825298	-0.308026	0.428758	-0.94603	Cellular Component: integral component of membrane (GO:0016021);;	cellular component: membrane (GO:0016020);; cellular component: membrane part (GO:0044425)
Seita.4G076100	0.226518	0.324944	0.344957	-0.896419	Cellular Component: integral component of membrane (GO:0016021);;	cellular component: membrane (GO:0016020);; cellular component: membrane part (GO:0044425)
Seita.4G082100	0.756459	-0.959805	0.467799	-0.264453	Molecular Function: UDP-glycosyltransferase activity (GO:0008194);;	molecular function: catalytic activity (GO:0003824)
Seita.4G085200	-0.496349	-1.04909	2.0045	-0.459056	Molecular Function: pantothenate kinase activity (GO:0004594);; Molecular Function: ATP binding (GO:0005524);; Cellular Component: nucleus (GO:0005634);; Cellular Component: cytosol (GO:0005829);; Biological Process: coenzyme A biosynthetic process (GO:0015937);;	biological process: metabolic process (GO:0008152);; biological process: cellular process (GO:0009987);; molecular function: catalytic activity (GO:0003824);; molecular function: binding (GO:0005488);; cellular component: cell (GO:0005623);; cellular component: organelle (GO:0043226);; cellular component: cell part (GO:0044464);; biological process: single-organism process (GO:0044699)
Seita.4G101600	-0.0226677	-0.0759666	0.500764	-0.40213	--	--
Seita.4G106300	0.590194	-0.263335	-0.364916	0.0380572	Molecular Function: metalloendopeptidase activity (GO:0004222);; Molecular Function: zinc ion binding (GO:0008270);; Biological Process: extracellular matrix organization (GO:0030198);; Biological Process: collagen catabolic process (GO:0030574);; Cellular Component: extracellular matrix (GO:0031012);;	biological process: metabolic process (GO:0008152);; molecular function: catalytic activity (GO:0003824);; molecular function: binding (GO:0005488);; biological process: cellular process (GO:0009987);; biological process: single-organism process (GO:0044699);; biological process: cellular component organization or biogenesis (GO:0071840);; biological process: multicellular organismal process (GO:…
Seita.4G108400	-0.555033	0.308765	0.983737	-0.737469	Molecular Function: transferase activity, transferring glycosyl groups (GO:0016757);;	molecular function: catalytic activity (GO:0003824)
Seita.4G137900	0.135294	-0.0996626	1.10379	-1.13942	--	--
Seita.4G194900	0.777832	-0.34308	-0.328014	-0.106739	Cellular Component: integral component of membrane (GO:0016021);;	cellular component: membrane (GO:0016020);; cellular component: membrane part (GO:0044425)
Seita.4G197200	0.955108	-0.434784	0.706451	-1.22677	Biological Process: asymmetric cell division (GO:0008356);;	biological process: cellular process (GO:0009987);; biological process: single-organism process (GO:0044699)
Seita.4G198800	0.5694	-0.123813	0.5197	-0.965287	Cellular Component: integral component of membrane (GO:0016021);; Molecular Function: transferase activity, transferring alkyl or aryl (other than methyl) groups (GO:0016765);;	cellular component: membrane (GO:0016020);; cellular component: membrane part (GO:0044425);; molecular function: catalytic activity (GO:0003824)
Seita.4G225600	0.046461	-0.170702	0.541406	-0.417165	Cellular Component: nucleus (GO:0005634);; Biological Process: regulation of transcription, DNA-templated (GO:0006355);; Molecular Function: zinc ion binding (GO:0008270);;	cellular component: cell (GO:0005623);; cellular component: organelle (GO:0043226);; cellular component: cell part (GO:0044464);; biological process: biological regulation (GO:0065007);; molecular function: binding (GO:0005488)
Seita.4G232700	0.36071	0.223213	1.00471	-1.58863	Molecular Function: protein serine/threonine kinase activity (GO:0004674);; Molecular Function: ATP binding (GO:0005524);; Cellular Component: integral component of membrane (GO:0016021);; Biological Process: recognition of pollen (GO:0048544);;	biological process: metabolic process (GO:0008152);; biological process: cellular process (GO:0009987);; molecular function: catalytic activity (GO:0003824);; molecular function: binding (GO:0005488);; cellular component: membrane (GO:0016020);; cellular component: membrane part (GO:0044425);; biological process: reproduction (GO:0000003);; biological process: reproductive process (GO:0022414);; …
Seita.4G233000	0.481386	0.0814176	0.889712	-1.45251	Molecular Function: protein serine/threonine kinase activity (GO:0004674);; Molecular Function: ATP binding (GO:0005524);; Cellular Component: integral component of membrane (GO:0016021);; Biological Process: recognition of pollen (GO:0048544);;	biological process: metabolic process (GO:0008152);; biological process: cellular process (GO:0009987);; molecular function: catalytic activity (GO:0003824);; molecular function: binding (GO:0005488);; cellular component: membrane (GO:0016020);; cellular component: membrane part (GO:0044425);; biological process: reproduction (GO:0000003);; biological process: reproductive process (GO:0022414);; …
Seita.4G236700	-0.279073	0.463554	0.525087	-0.709569	Cellular Component: apoplast (GO:0048046);;	cellular component: extracellular region (GO:0005576)
Seita.4G238300	-0.126877	0.253319	0.615648	-0.742091	Molecular Function: ARF guanyl-nucleotide exchange factor activity (GO:0005086);; Biological Process: regulation of ARF protein signal transduction (GO:0032012);;	biological process: biological regulation (GO:0065007);; molecular function: molecular function regulator (GO:0098772)
Seita.4G248200	-0.103221	-0.0374396	0.455704	-0.315044	Cellular Component: mitochondrion (GO:0005739);;	cellular component: cell (GO:0005623);; cellular component: organelle (GO:0043226);; cellular component: cell part (GO:0044464)
Seita.4G291400	0.424703	-0.429171	0.197876	-0.193408	Molecular Function: protein kinase activity (GO:0004672);; Molecular Function: ATP binding (GO:0005524);;	biological process: metabolic process (GO:0008152);; biological process: cellular process (GO:0009987);; molecular function: catalytic activity (GO:0003824);; molecular function: binding (GO:0005488)
Seita.5G004500	0.31841	0.186544	0.526667	-1.03162	Molecular Function: electron carrier activity (GO:0009055);; Molecular Function: protein disulfide oxidoreductase activity (GO:0015035);;	molecular function: electron carrier activity (GO:0009055);; biological process: metabolic process (GO:0008152);; biological process: single-organism process (GO:0044699);; molecular function: catalytic activity (GO:0003824)
Seita.5G008000	0.172027	-0.234265	0.385563	-0.323325	--	--
Seita.5G016900	0.450236	-0.500264	0.852471	-0.802443	Molecular Function: protein serine/threonine kinase activity (GO:0004674);; Molecular Function: ATP binding (GO:0005524);; Cellular Component: integral component of membrane (GO:0016021);; Biological Process: recognition of pollen (GO:0048544);;	biological process: metabolic process (GO:0008152);; biological process: cellular process (GO:0009987);; molecular function: catalytic activity (GO:0003824);; molecular function: binding (GO:0005488);; cellular component: membrane (GO:0016020);; cellular component: membrane part (GO:0044425);; biological process: reproduction (GO:0000003);; biological process: reproductive process (GO:0022414);; …
Seita.5G024000	0.717226	-0.622899	0.418442	-0.512769	Molecular Function: DNA binding (GO:0003677);; Cellular Component: nucleus (GO:0005634);;	molecular function: binding (GO:0005488);; cellular component: cell (GO:0005623);; cellular component: organelle (GO:0043226);; cellular component: cell part (GO:0044464)
Seita.5G027200	0.930158	-0.212798	0.768119	-1.48548	Molecular Function: protein kinase activity (GO:0004672);; Molecular Function: ATP binding (GO:0005524);; Cellular Component: plasma membrane (GO:0005886);; Cellular Component: integral component of membrane (GO:0016021);;	biological process: metabolic process (GO:0008152);; biological process: cellular process (GO:0009987);; molecular function: catalytic activity (GO:0003824);; molecular function: binding (GO:0005488);; cellular component: cell (GO:0005623);; cellular component: membrane (GO:0016020);; cellular component: cell part (GO:0044464);; cellular component: membrane part (GO:0044425)
Seita.5G050200	-0.0429978	-0.164531	0.452343	-0.244813	--	--
Seita.5G063900	0.513422	0.122418	0.499819	-1.13566	--	--
Seita.5G064800	0.502156	-0.865679	0.000291084	0.363232	Molecular Function: monooxygenase activity (GO:0004497);; Molecular Function: iron ion binding (GO:0005506);; Molecular Function: oxidoreductase activity, acting on paired donors, with incorporation or reduction of molecular oxygen (GO:0016705);; Molecular Function: heme binding (GO:0020037);;	biological process: metabolic process (GO:0008152);; biological process: single-organism process (GO:0044699);; molecular function: catalytic activity (GO:0003824);; molecular function: binding (GO:0005488)
Seita.5G067500	0.226504	0.250486	0.375636	-0.852625	--	--
Seita.5G070200	1.31156	-0.847392	0.310246	-0.774414	Cellular Component: integral component of membrane (GO:0016021);;	cellular component: membrane (GO:0016020);; cellular component: membrane part (GO:0044425)
Seita.5G074500	0.547417	0.0425744	0.156396	-0.746387	Biological Process: defense response (GO:0006952);; Molecular Function: ADP binding (GO:0043531);;	biological process: response to stimulus (GO:0050896);; molecular function: binding (GO:0005488)
Seita.5G076300	-0.355107	-1.01354	2.09286	-0.724215	Cellular Component: integral component of membrane (GO:0016021);;	cellular component: membrane (GO:0016020);; cellular component: membrane part (GO:0044425)
Seita.5G083100	-0.12378	0.550793	0.420176	-0.847189	Molecular Function: ATP binding (GO:0005524);; Cellular Component: plasma membrane (GO:0005886);; Cellular Component: integral component of membrane (GO:0016021);; Molecular Function: ATPase activity (GO:0016887);; Molecular Function: ATPase activity, coupled to transmembrane movement of substances (GO:0042626);; Biological Process: transmembrane transport (GO:0055085);;	molecular function: binding (GO:0005488);; cellular component: cell (GO:0005623);; cellular component: membrane (GO:0016020);; cellular component: cell part (GO:0044464);; cellular component: membrane part (GO:0044425);; molecular function: catalytic activity (GO:0003824);; biological process: localization (GO:0051179);; molecular function: transporter activity (GO:0005215)
Seita.5G093900	0.804999	-0.2749	-0.482775	-0.0473242	Molecular Function: protein kinase activity (GO:0004672);; Molecular Function: ATP binding (GO:0005524);; Cellular Component: integral component of membrane (GO:0016021);; Molecular Function: kinase activity (GO:0016301);; Biological Process: phosphorylation (GO:0016310);; Molecular Function: polysaccharide binding (GO:0030247);;	biological process: metabolic process (GO:0008152);; biological process: cellular process (GO:0009987);; molecular function: catalytic activity (GO:0003824);; molecular function: binding (GO:0005488);; cellular component: membrane (GO:0016020);; cellular component: membrane part (GO:0044425)
Seita.5G094800	-0.212298	-0.549478	1.44638	-0.684602	Molecular Function: protein kinase activity (GO:0004672);; Molecular Function: ATP binding (GO:0005524);; Cellular Component: integral component of membrane (GO:0016021);; Molecular Function: polysaccharide binding (GO:0030247);;	biological process: metabolic process (GO:0008152);; biological process: cellular process (GO:0009987);; molecular function: catalytic activity (GO:0003824);; molecular function: binding (GO:0005488);; cellular component: membrane (GO:0016020);; cellular component: membrane part (GO:0044425)
Seita.5G097600	0.37766	0.285396	0.253892	-0.916948	Cellular Component: integral component of membrane (GO:0016021);;	cellular component: membrane (GO:0016020);; cellular component: membrane part (GO:0044425)
Seita.5G125200	0.160271	-0.91158	0.546137	0.205172	Molecular Function: RNA binding (GO:0003723);;	molecular function: binding (GO:0005488)
Seita.5G169900	0.200846	-0.110894	0.780047	-0.869998	Molecular Function: protein binding (GO:0005515);;	molecular function: binding (GO:0005488)
Seita.5G232500	-0.645582	0.065511	1.26904	-0.688972	Molecular Function: ceramidase activity (GO:0017040);; Biological Process: ceramide catabolic process (GO:0046514);;	molecular function: catalytic activity (GO:0003824);; biological process: metabolic process (GO:0008152);; biological process: cellular process (GO:0009987);; biological process: single-organism process (GO:0044699)
Seita.5G244800	0.0358856	-0.238985	0.519656	-0.316557	Molecular Function: protein serine/threonine kinase activity (GO:0004674);; Molecular Function: ATP binding (GO:0005524);; Cellular Component: integral component of membrane (GO:0016021);;	biological process: metabolic process (GO:0008152);; biological process: cellular process (GO:0009987);; molecular function: catalytic activity (GO:0003824);; molecular function: binding (GO:0005488);; cellular component: membrane (GO:0016020);; cellular component: membrane part (GO:0044425)
Seita.5G246900	-0.20144	0.967293	0.365128	-1.13098	Cellular Component: Golgi apparatus (GO:0005794);; Cellular Component: integral component of membrane (GO:0016021);; Molecular Function: O-acetyltransferase activity (GO:0016413);;	cellular component: cell (GO:0005623);; cellular component: organelle (GO:0043226);; cellular component: cell part (GO:0044464);; cellular component: membrane (GO:0016020);; cellular component: membrane part (GO:0044425);; molecular function: catalytic activity (GO:0003824)
Seita.5G312800	-0.213862	0.525748	0.0286601	-0.340546	Molecular Function: RNA binding (GO:0003723);; Biological Process: RNA processing (GO:0006396);; Molecular Function: RNA methyltransferase activity (GO:0008173);; Cellular Component: chloroplast (GO:0009507);;	molecular function: binding (GO:0005488);; biological process: metabolic process (GO:0008152);; biological process: cellular process (GO:0009987);; molecular function: catalytic activity (GO:0003824);; cellular component: cell (GO:0005623);; cellular component: organelle (GO:0043226);; cellular component: cell part (GO:0044464)
Seita.5G328200	-0.397911	1.10101	0.388869	-1.09197	Cellular Component: integral component of membrane (GO:0016021);;	cellular component: membrane (GO:0016020);; cellular component: membrane part (GO:0044425)
Seita.5G343300	-0.300216	0.0190378	0.658678	-0.3775	Molecular Function: molecular_function (GO:0003674);; Molecular Function: nucleic acid binding (GO:0003676);; Molecular Function: RNA binding (GO:0003723);; Molecular Function: catalytic activity (GO:0003824);; Molecular Function: nuclease activity (GO:0004518);; Molecular Function: endonuclease activity (GO:0004519);; Molecular Function: binding (GO:0005488);; Cellular Component: cellular_compon…	molecular function: binding (GO:0005488);; molecular function: catalytic activity (GO:0003824);; biological process: metabolic process (GO:0008152);; biological process: cellular process (GO:0009987);; cellular component: cell (GO:0005623);; cellular component: cell part (GO:0044464);; cellular component: organelle (GO:0043226);; cellular component: membrane (GO:0016020)
Seita.5G347000	0.845069	-0.11311	0.177943	-0.909903	Molecular Function: serine-type endopeptidase activity (GO:0004252);;	biological process: metabolic process (GO:0008152);; molecular function: catalytic activity (GO:0003824)
Seita.5G347100	0.760298	-0.371469	0.244994	-0.633823	Molecular Function: serine-type endopeptidase activity (GO:0004252);;	biological process: metabolic process (GO:0008152);; molecular function: catalytic activity (GO:0003824)
Seita.5G359500	0.0905153	0.127127	0.275389	-0.493032	Molecular Function: calcium channel activity (GO:0005262);; Cellular Component: mitochondrial inner membrane (GO:0005743);; Molecular Function: uniporter activity (GO:0015292);; Cellular Component: integral component of membrane (GO:0016021);; Biological Process: mitochondrial calcium ion homeostasis (GO:0051560);;	biological process: localization (GO:0051179);; molecular function: transporter activity (GO:0005215);; cellular component: cell (GO:0005623);; cellular component: membrane (GO:0016020);; cellular component: organelle (GO:0043226);; cellular component: organelle part (GO:0044422);; cellular component: cell part (GO:0044464);; cellular component: membrane part (GO:0044425);; biological process: ce…
Seita.5G379200	0.417157	-0.107193	0.344277	-0.654241	Biological Process: positive regulation of growth (GO:0045927);;	biological process: biological regulation (GO:0065007)
Seita.5G397400	0.104389	-0.266955	0.807334	-0.644768	Molecular Function: amidophosphoribosyltransferase activity (GO:0004044);; Biological Process: 'de novo' IMP biosynthetic process (GO:0006189);; Biological Process: purine nucleobase biosynthetic process (GO:0009113);; Biological Process: nucleoside metabolic process (GO:0009116);; Molecular Function: metal ion binding (GO:0046872);; Molecular Function: iron-sulfur cluster binding (GO:0051536);;	molecular function: catalytic activity (GO:0003824);; biological process: metabolic process (GO:0008152);; biological process: cellular process (GO:0009987);; biological process: single-organism process (GO:0044699);; molecular function: binding (GO:0005488)
Seita.5G403600	0.328402	-0.331933	0.337311	-0.333781	Molecular Function: tyrosine-tRNA ligase activity (GO:0004831);; Molecular Function: ATP binding (GO:0005524);; Biological Process: tRNA aminoacylation for protein translation (GO:0006418);;	molecular function: catalytic activity (GO:0003824);; molecular function: binding (GO:0005488);; biological process: metabolic process (GO:0008152);; biological process: cellular process (GO:0009987);; biological process: single-organism process (GO:0044699)
Seita.5G415100	-1.00519	-1.12468	1.83588	0.293996	--	--
Seita.5G418700	0.340488	0.0211577	0.371234	-0.73288	Molecular Function: transcription factor activity, sequence-specific DNA binding (GO:0003700);; Cellular Component: nucleus (GO:0005634);; Biological Process: regulation of transcription, DNA-templated (GO:0006355);; Molecular Function: sequence-specific DNA binding (GO:0043565);;	biological process: biological regulation (GO:0065007);; molecular function: nucleic acid binding transcription factor activity (GO:0001071);; cellular component: cell (GO:0005623);; cellular component: organelle (GO:0043226);; cellular component: cell part (GO:0044464);; molecular function: binding (GO:0005488)
Seita.5G448000	1.54742	-1.49434	-0.246844	0.193769	Molecular Function: hydrolase activity, hydrolyzing O-glycosyl compounds (GO:0004553);; Biological Process: carbohydrate metabolic process (GO:0005975);; Cellular Component: anchored component of plasma membrane (GO:0046658);;	molecular function: catalytic activity (GO:0003824);; biological process: metabolic process (GO:0008152);; cellular component: cell (GO:0005623);; cellular component: membrane (GO:0016020);; cellular component: membrane part (GO:0044425);; cellular component: cell part (GO:0044464)
Seita.5G455300	-0.668013	-0.844264	1.58886	-0.0765845	Biological Process: phosphorelay signal transduction system (GO:0000160);; Cellular Component: nucleus (GO:0005634);;	biological process: cellular process (GO:0009987);; biological process: signaling (GO:0023052);; biological process: single-organism process (GO:0044699);; biological process: response to stimulus (GO:0050896);; biological process: biological regulation (GO:0065007);; cellular component: cell (GO:0005623);; cellular component: organelle (GO:0043226);; cellular component: cell part (GO:0044464)
Seita.6G002300	-0.0701981	0.660475	0.866967	-1.45724	Cellular Component: plasma membrane (GO:0005886);; Biological Process: cell-cell junction assembly (GO:0007043);; Cellular Component: integral component of membrane (GO:0016021);; Biological Process: cell wall modification (GO:0042545);; Cellular Component: Casparian strip (GO:0048226);; Molecular Function: 4 iron, 4 sulfur cluster binding (GO:0051539);;	cellular component: cell (GO:0005623);; cellular component: membrane (GO:0016020);; cellular component: cell part (GO:0044464);; biological process: cellular process (GO:0009987);; biological process: single-organism process (GO:0044699);; biological process: cellular component organization or biogenesis (GO:0071840);; cellular component: membrane part (GO:0044425);; molecular function: binding (…
Seita.6G007900	0.396567	-0.985181	1.4092	-0.820582	--	--
Seita.6G011900	0.276904	-1.06383	0.409328	0.377597	Molecular Function: transferase activity, transferring acyl groups other than amino-acyl groups (GO:0016747);;	molecular function: catalytic activity (GO:0003824)
Seita.6G012600	0.0771639	0.103245	0.183398	-0.363806	Molecular Function: transferase activity, transferring acyl groups other than amino-acyl groups (GO:0016747);;	molecular function: catalytic activity (GO:0003824)
Seita.6G023700	0.0482608	-0.400498	0.992551	-0.640314	Molecular Function: DNA binding (GO:0003677);; Molecular Function: transcription factor activity, sequence-specific DNA binding (GO:0003700);; Cellular Component: nucleus (GO:0005634);;	molecular function: binding (GO:0005488);; biological process: biological regulation (GO:0065007);; molecular function: nucleic acid binding transcription factor activity (GO:0001071);; cellular component: cell (GO:0005623);; cellular component: organelle (GO:0043226);; cellular component: cell part (GO:0044464)
Seita.6G024800	-0.173277	-0.0917592	0.762038	-0.497002	Molecular Function: coproporphyrinogen oxidase activity (GO:0004109);; Cellular Component: cytoplasm (GO:0005737);; Biological Process: protoporphyrinogen IX biosynthetic process (GO:0006782);; Cellular Component: chloroplast stroma (GO:0009570);;	biological process: metabolic process (GO:0008152);; biological process: single-organism process (GO:0044699);; molecular function: catalytic activity (GO:0003824);; cellular component: cell (GO:0005623);; cellular component: cell part (GO:0044464);; biological process: cellular process (GO:0009987);; cellular component: organelle (GO:0043226);; cellular component: organelle part (GO:0044422)
Seita.6G025400	0.084009	-0.0664922	0.827962	-0.845478	Cellular Component: integral component of membrane (GO:0016021);;	cellular component: membrane (GO:0016020);; cellular component: membrane part (GO:0044425)
Seita.6G030200	-0.14357	-0.323386	0.803605	-0.336649	Molecular Function: transcription factor activity, sequence-specific DNA binding (GO:0003700);;	biological process: biological regulation (GO:0065007);; molecular function: nucleic acid binding transcription factor activity (GO:0001071)
Seita.6G054100	0.783995	-0.261332	-0.261332	-0.261332	Molecular Function: monooxygenase activity (GO:0004497);; Molecular Function: iron ion binding (GO:0005506);; Molecular Function: oxidoreductase activity, acting on paired donors, with incorporation or reduction of molecular oxygen (GO:0016705);; Molecular Function: heme binding (GO:0020037);;	biological process: metabolic process (GO:0008152);; biological process: single-organism process (GO:0044699);; molecular function: catalytic activity (GO:0003824);; molecular function: binding (GO:0005488)
Seita.6G054200	0.0157256	-0.167506	0.630489	-0.478708	Molecular Function: GTP binding (GO:0005525);;	molecular function: binding (GO:0005488)
Seita.6G070700	-0.579064	0.316924	1.14039	-0.878249	Molecular Function: electron carrier activity (GO:0009055);;	molecular function: electron carrier activity (GO:0009055)
Seita.6G130900	-0.086683	0.51925	0.366457	-0.799024	Molecular Function: UDP-glucose 4-epimerase activity (GO:0003978);; Biological Process: galactose metabolic process (GO:0006012);;	molecular function: catalytic activity (GO:0003824);; biological process: metabolic process (GO:0008152);; biological process: single-organism process (GO:0044699)
Seita.6G153200	-0.26923	-0.380596	1.04576	-0.395932	--	--
Seita.6G154200	1.27753	-0.776919	-0.213126	-0.287482	Molecular Function: transcription regulatory region sequence-specific DNA binding (GO:0000976);; Molecular Function: transcription factor activity, sequence-specific DNA binding (GO:0003700);; Cellular Component: nucleus (GO:0005634);; Biological Process: cell differentiation (GO:0030154);; Molecular Function: sequence-specific DNA binding (GO:0043565);;	molecular function: binding (GO:0005488);; biological process: biological regulation (GO:0065007);; molecular function: nucleic acid binding transcription factor activity (GO:0001071);; cellular component: cell (GO:0005623);; cellular component: organelle (GO:0043226);; cellular component: cell part (GO:0044464);; biological process: cellular process (GO:0009987);; biological process: development…
Seita.6G155000	0.68461	-0.371931	0.342335	-0.655014	--	--
Seita.6G165800	0.373573	-0.250768	0.467092	-0.589896	Cellular Component: integral component of membrane (GO:0016021);;	cellular component: membrane (GO:0016020);; cellular component: membrane part (GO:0044425)
Seita.6G168100	0.16056	-0.406568	1.05719	-0.811181	--	--
Seita.6G171200	0.0598787	0.117093	0.306774	-0.483746	Cellular Component: exocyst (GO:0000145);; Biological Process: exocytosis (GO:0006887);; Biological Process: protein transport (GO:0015031);;	cellular component: cell (GO:0005623);; cellular component: macromolecular complex (GO:0032991);; cellular component: cell part (GO:0044464);; biological process: cellular process (GO:0009987);; biological process: single-organism process (GO:0044699);; biological process: localization (GO:0051179)
Seita.6G206600	-0.286121	-0.180329	0.738362	-0.271912	--	--
Seita.6G229700	-0.221703	-0.112105	0.796722	-0.462914	Biological Process: defense response (GO:0006952);; Molecular Function: ADP binding (GO:0043531);;	biological process: response to stimulus (GO:0050896);; molecular function: binding (GO:0005488)
Seita.6G247400	0.409252	-0.00682791	0.379122	-0.781546	Biological Process: fucose metabolic process (GO:0006004);; Molecular Function: transferase activity, transferring glycosyl groups (GO:0016757);;	biological process: metabolic process (GO:0008152);; biological process: single-organism process (GO:0044699);; molecular function: catalytic activity (GO:0003824)
Seita.6G247500	0.0421036	0.309862	0.381021	-0.732987	Biological Process: protein ubiquitination (GO:0016567);;	biological process: metabolic process (GO:0008152);; biological process: cellular process (GO:0009987)
Seita.6G255200	-0.316945	-0.371338	1.02857	-0.340282	Cellular Component: exocyst (GO:0000145);; Biological Process: exocytosis (GO:0006887);; Biological Process: Golgi to plasma membrane transport (GO:0006893);; Biological Process: protein localization (GO:0008104);;	cellular component: cell (GO:0005623);; cellular component: macromolecular complex (GO:0032991);; cellular component: cell part (GO:0044464);; biological process: cellular process (GO:0009987);; biological process: single-organism process (GO:0044699);; biological process: localization (GO:0051179)
Seita.7G011800	0.573594	0.23924	0.772232	-1.58507	Biological Process: sulfate assimilation (GO:0000103);; Molecular Function: sulfate adenylyltransferase (ATP) activity (GO:0004781);; Cellular Component: cytosol (GO:0005829);; Cellular Component: chloroplast stroma (GO:0009570);; Biological Process: cellular response to sulfate starvation (GO:0009970);;	biological process: metabolic process (GO:0008152);; biological process: cellular process (GO:0009987);; molecular function: catalytic activity (GO:0003824);; cellular component: cell (GO:0005623);; cellular component: cell part (GO:0044464);; cellular component: organelle (GO:0043226);; cellular component: organelle part (GO:0044422);; biological process: response to stimulus (GO:0050896)
Seita.7G042000	0.0657993	-0.733076	1.00581	-0.338529	--	--
Seita.7G042600	0.550526	-0.171393	-0.00551096	-0.373622	Molecular Function: protein kinase activity (GO:0004672);; Molecular Function: ATP binding (GO:0005524);; Molecular Function: carbohydrate binding (GO:0030246);;	biological process: metabolic process (GO:0008152);; biological process: cellular process (GO:0009987);; molecular function: catalytic activity (GO:0003824);; molecular function: binding (GO:0005488)
Seita.7G043500	0.237411	-0.585842	1.02389	-0.675463	--	--
Seita.7G046700	-0.228344	-0.289599	0.919254	-0.401311	Molecular Function: ribose-5-phosphate isomerase activity (GO:0004751);; Biological Process: pentose-phosphate shunt, non-oxidative branch (GO:0009052);;	molecular function: catalytic activity (GO:0003824);; biological process: metabolic process (GO:0008152);; biological process: cellular process (GO:0009987);; biological process: single-organism process (GO:0044699)
Seita.7G053200	0.524158	-0.824875	1.36049	-1.05977	Molecular Function: protein kinase activity (GO:0004672);; Molecular Function: ATP binding (GO:0005524);;	biological process: metabolic process (GO:0008152);; biological process: cellular process (GO:0009987);; molecular function: catalytic activity (GO:0003824);; molecular function: binding (GO:0005488)
Seita.7G056100	-1.05376	-1.06009	2.12765	-0.0138093	Molecular Function: protein serine/threonine kinase activity (GO:0004674);; Molecular Function: ATP binding (GO:0005524);; Cellular Component: integral component of membrane (GO:0016021);; Biological Process: recognition of pollen (GO:0048544);;	biological process: metabolic process (GO:0008152);; biological process: cellular process (GO:0009987);; molecular function: catalytic activity (GO:0003824);; molecular function: binding (GO:0005488);; cellular component: membrane (GO:0016020);; cellular component: membrane part (GO:0044425);; biological process: reproduction (GO:0000003);; biological process: reproductive process (GO:0022414);; …
Seita.7G077800	-0.462468	-0.564993	1.33861	-0.311154	--	--
Seita.7G097200	0.57827	0.273962	0.633577	-1.48581	--	--
Seita.7G107900	-0.0442815	0.240319	0.438944	-0.634981	Molecular Function: peptide:proton symporter activity (GO:0015333);; Cellular Component: integral component of membrane (GO:0016021);; Molecular Function: oligopeptide transmembrane transporter activity (GO:0035673);; Molecular Function: peptide transmembrane transporter activity (GO:1904680);;	biological process: single-organism process (GO:0044699);; biological process: localization (GO:0051179);; molecular function: transporter activity (GO:0005215);; cellular component: membrane (GO:0016020);; cellular component: membrane part (GO:0044425)
Seita.7G118100	0.6121	-0.393522	0.457959	-0.676537	--	--
Seita.7G133500	-1.06274	-0.115258	0.944774	0.233223	Biological Process: lipid metabolic process (GO:0006629);; Molecular Function: glycerophosphodiester phosphodiesterase activity (GO:0008889);;	biological process: metabolic process (GO:0008152);; biological process: single-organism process (GO:0044699);; molecular function: catalytic activity (GO:0003824)
Seita.7G135000	-0.296247	-0.201703	1.21673	-0.718777	--	--
Seita.7G139500	0.482487	-0.237594	0.682645	-0.927538	Molecular Function: zinc ion binding (GO:0008270);; Biological Process: RNA modification (GO:0009451);; Cellular Component: intracellular membrane-bounded organelle (GO:0043231);;	molecular function: binding (GO:0005488);; biological process: metabolic process (GO:0008152);; biological process: cellular process (GO:0009987);; cellular component: cell (GO:0005623);; cellular component: organelle (GO:0043226);; cellular component: cell part (GO:0044464)
Seita.7G195000	0.552922	-0.790689	0.819106	-0.581338	Molecular Function: DNA binding (GO:0003677);; Cellular Component: nucleus (GO:0005634);; Biological Process: regulation of transcription, DNA-templated (GO:0006355);;	molecular function: binding (GO:0005488);; cellular component: cell (GO:0005623);; cellular component: organelle (GO:0043226);; cellular component: cell part (GO:0044464);; biological process: biological regulation (GO:0065007)
Seita.7G203300	0.861963	-0.739976	0.00860283	-0.13059	Cellular Component: nucleus (GO:0005634);; Biological Process: regulation of transcription, DNA-templated (GO:0006355);; Molecular Function: lipid binding (GO:0008289);; Molecular Function: sequence-specific DNA binding (GO:0043565);;	cellular component: cell (GO:0005623);; cellular component: organelle (GO:0043226);; cellular component: cell part (GO:0044464);; biological process: biological regulation (GO:0065007);; molecular function: binding (GO:0005488)
Seita.7G217100	-0.0666742	-0.68873	1.25432	-0.49892	--	--
Seita.7G232100	-0.0533738	-0.447854	0.899414	-0.398186	Molecular Function: DNA binding (GO:0003677);; Molecular Function: transcription factor activity, sequence-specific DNA binding (GO:0003700);; Cellular Component: nucleus (GO:0005634);;	molecular function: binding (GO:0005488);; biological process: biological regulation (GO:0065007);; molecular function: nucleic acid binding transcription factor activity (GO:0001071);; cellular component: cell (GO:0005623);; cellular component: organelle (GO:0043226);; cellular component: cell part (GO:0044464)
Seita.7G237700	0.724527	-1.19913	0.852149	-0.377546	Molecular Function: protein binding (GO:0005515);;	molecular function: binding (GO:0005488)
Seita.7G245900	0.182993	-0.108165	0.55503	-0.629858	Molecular Function: ADP binding (GO:0043531);;	molecular function: binding (GO:0005488)
Seita.7G246000	-0.268878	0.14619	0.758197	-0.635509	Cellular Component: Golgi membrane (GO:0000139);; Biological Process: retrograde vesicle-mediated transport, Golgi to ER (GO:0006890);; Biological Process: protein transport (GO:0015031);; Cellular Component: COPI vesicle coat (GO:0030126);;	cellular component: cell (GO:0005623);; cellular component: membrane (GO:0016020);; cellular component: organelle (GO:0043226);; cellular component: organelle part (GO:0044422);; cellular component: cell part (GO:0044464);; biological process: localization (GO:0051179);; cellular component: macromolecular complex (GO:0032991);; cellular component: membrane part (GO:0044425)
Seita.7G246600	-0.117515	-1.2593	1.13394	0.242877	Cellular Component: AP-5 adaptor complex (GO:0044599);;	cellular component: cell (GO:0005623);; cellular component: membrane (GO:0016020);; cellular component: macromolecular complex (GO:0032991);; cellular component: membrane part (GO:0044425);; cellular component: cell part (GO:0044464)
Seita.7G253000	0.957922	-0.841046	0.892807	-1.00968	--	--
Seita.7G259900	-0.248676	0.0106341	0.516769	-0.278728	Molecular Function: molecular_function (GO:0003674);; Molecular Function: nucleic acid binding (GO:0003676);; Molecular Function: RNA binding (GO:0003723);; Molecular Function: catalytic activity (GO:0003824);; Molecular Function: nuclease activity (GO:0004518);; Molecular Function: endonuclease activity (GO:0004519);; Molecular Function: binding (GO:0005488);; Cellular Component: cellular_compon…	molecular function: binding (GO:0005488);; molecular function: catalytic activity (GO:0003824);; biological process: metabolic process (GO:0008152);; biological process: cellular process (GO:0009987);; cellular component: cell (GO:0005623);; cellular component: cell part (GO:0044464);; cellular component: organelle (GO:0043226)
Seita.7G277500	0.582002	0.00886734	0.0899726	-0.680842	Molecular Function: serine-type carboxypeptidase activity (GO:0004185);; Cellular Component: vacuole (GO:0005773);; Biological Process: proteolysis involved in cellular protein catabolic process (GO:0051603);;	biological process: metabolic process (GO:0008152);; molecular function: catalytic activity (GO:0003824);; cellular component: cell (GO:0005623);; cellular component: organelle (GO:0043226);; cellular component: cell part (GO:0044464)
Seita.7G292200	-0.374975	-0.711557	1.05538	0.0311538	--	--
Seita.7G302100	-0.0562066	-0.0760269	0.343717	-0.211483	--	--
Seita.7G305300	0.0570761	0.333553	0.433989	-0.824618	Molecular Function: catalytic activity (GO:0003824);; Biological Process: biosynthetic process (GO:0009058);; Cellular Component: integral component of membrane (GO:0016021);;	molecular function: catalytic activity (GO:0003824);; biological process: metabolic process (GO:0008152);; cellular component: membrane (GO:0016020);; cellular component: membrane part (GO:0044425)
Seita.7G308400	0.368202	-0.790144	1.03943	-0.617485	Cellular Component: integral component of membrane (GO:0016021);; Molecular Function: transmembrane transporter activity (GO:0022857);;	cellular component: membrane (GO:0016020);; cellular component: membrane part (GO:0044425);; biological process: localization (GO:0051179);; molecular function: transporter activity (GO:0005215)
Seita.7G308500	0.327575	0.290578	0.0843946	-0.702547	--	--
Seita.7G324100	0.104698	0.493467	0.361469	-0.959634	--	--
Seita.7G328700	0.397624	0.181314	0.1545	-0.733438	Biological Process: biosynthetic process (GO:0009058);; Molecular Function: nucleotidyltransferase activity (GO:0016779);;	biological process: metabolic process (GO:0008152);; molecular function: catalytic activity (GO:0003824)
Seita.8G000900	-0.167381	-0.186161	0.718008	-0.364466	--	--
Seita.8G005500	0.487207	-0.0126893	0.216831	-0.691349	--	--
Seita.8G006000	0.2461	0.416348	0.795888	-1.45834	Molecular Function: antiporter activity (GO:0015297);; Cellular Component: membrane (GO:0016020);; Cellular Component: integral component of membrane (GO:0016021);; Molecular Function: transmembrane transporter activity (GO:0022857);; Molecular Function: xenobiotic transporter activity (GO:0042910);;	biological process: localization (GO:0051179);; molecular function: transporter activity (GO:0005215);; cellular component: membrane (GO:0016020);; cellular component: membrane part (GO:0044425)
Seita.8G012000	0.246609	0.146106	0.262846	-0.655561	--	--
Seita.8G023000	-0.572341	-0.614286	1.29891	-0.112286	Molecular Function: transferase activity, transferring acyl groups other than amino-acyl groups (GO:0016747);;	molecular function: catalytic activity (GO:0003824)
Seita.8G027100	-0.179926	0.238587	1.52291	-1.58157	Biological Process: phosphorelay signal transduction system (GO:0000160);;	biological process: cellular process (GO:0009987);; biological process: signaling (GO:0023052);; biological process: single-organism process (GO:0044699);; biological process: response to stimulus (GO:0050896);; biological process: biological regulation (GO:0065007)
Seita.8G041800	-0.759084	-1.07858	1.85327	-0.0156065	Molecular Function: protein serine/threonine kinase activity (GO:0004674);; Molecular Function: ATP binding (GO:0005524);; Cellular Component: cytoplasm (GO:0005737);; Biological Process: protein phosphorylation (GO:0006468);; Biological Process: intracellular signal transduction (GO:0035556);;	biological process: metabolic process (GO:0008152);; biological process: cellular process (GO:0009987);; molecular function: catalytic activity (GO:0003824);; molecular function: binding (GO:0005488);; cellular component: cell (GO:0005623);; cellular component: cell part (GO:0044464);; biological process: signaling (GO:0023052);; biological process: single-organism process (GO:0044699);; biologic…
Seita.8G043300	-1.2172	0.584399	1.55678	-0.923973	Biological Process: steroid biosynthetic process (GO:0006694);; Molecular Function: methyltransferase activity (GO:0008168);; Biological Process: methylation (GO:0032259);;	biological process: metabolic process (GO:0008152);; biological process: single-organism process (GO:0044699);; molecular function: catalytic activity (GO:0003824)
Seita.8G056100	-0.799945	0.923081	0.633488	-0.756624	Cellular Component: apoplast (GO:0048046);;	cellular component: extracellular region (GO:0005576)
Seita.8G058700	-0.140897	-0.356469	1.22525	-0.72788	--	--
Seita.8G064700	0.933751	-0.26596	0.22677	-0.89456	Biological Process: defense response (GO:0006952);; Molecular Function: ADP binding (GO:0043531);;	biological process: response to stimulus (GO:0050896);; molecular function: binding (GO:0005488)
Seita.8G065300	0.674783	-0.302117	-0.0705478	-0.302117	Biological Process: defense response (GO:0006952);; Molecular Function: ADP binding (GO:0043531);;	biological process: response to stimulus (GO:0050896);; molecular function: binding (GO:0005488)
Seita.8G084800	-0.487731	0.149821	0.216141	0.121769	Molecular Function: protein kinase activity (GO:0004672);; Molecular Function: ATP binding (GO:0005524);; Cellular Component: plasma membrane (GO:0005886);; Biological Process: hormone-mediated signaling pathway (GO:0009755);; Cellular Component: integral component of membrane (GO:0016021);;	biological process: metabolic process (GO:0008152);; biological process: cellular process (GO:0009987);; molecular function: catalytic activity (GO:0003824);; molecular function: binding (GO:0005488);; cellular component: cell (GO:0005623);; cellular component: membrane (GO:0016020);; cellular component: cell part (GO:0044464);; biological process: signaling (GO:0023052);; biological process: sin…
Seita.8G085300	0.147599	-0.73014	1.1008	-0.518263	Molecular Function: channel activity (GO:0015267);; Cellular Component: integral component of membrane (GO:0016021);;	biological process: localization (GO:0051179);; molecular function: transporter activity (GO:0005215);; cellular component: membrane (GO:0016020);; cellular component: membrane part (GO:0044425)
Seita.8G100000	-0.262206	-0.604755	1.31655	-0.449591	Molecular Function: protein kinase activity (GO:0004672);; Molecular Function: ATP binding (GO:0005524);; Molecular Function: ADP binding (GO:0043531);;	biological process: metabolic process (GO:0008152);; biological process: cellular process (GO:0009987);; molecular function: catalytic activity (GO:0003824);; molecular function: binding (GO:0005488)
Seita.8G109000	-0.504844	0.613469	0.927764	-1.03639	Molecular Function: protein kinase activity (GO:0004672);; Molecular Function: ATP binding (GO:0005524);; Cellular Component: integral component of membrane (GO:0016021);;	biological process: metabolic process (GO:0008152);; biological process: cellular process (GO:0009987);; molecular function: catalytic activity (GO:0003824);; molecular function: binding (GO:0005488);; cellular component: membrane (GO:0016020);; cellular component: membrane part (GO:0044425)
Seita.8G123500	-0.0845943	-0.134989	0.47364	-0.254056	Molecular Function: monooxygenase activity (GO:0004497);; Molecular Function: iron ion binding (GO:0005506);; Cellular Component: integral component of membrane (GO:0016021);; Molecular Function: oxidoreductase activity, acting on paired donors, with incorporation or reduction of molecular oxygen (GO:0016705);; Molecular Function: heme binding (GO:0020037);;	biological process: metabolic process (GO:0008152);; biological process: single-organism process (GO:0044699);; molecular function: catalytic activity (GO:0003824);; molecular function: binding (GO:0005488);; cellular component: membrane (GO:0016020);; cellular component: membrane part (GO:0044425)
Seita.8G132500	1.42522	-0.879985	0.334746	-0.879985	--	--
Seita.8G134100	0.469545	-0.501584	-0.0985496	0.130589	Biological Process: cytokinesis by cell plate formation (GO:0000911);;	biological process: cellular process (GO:0009987);; biological process: single-organism process (GO:0044699)
Seita.8G134800	0.785442	-0.278473	0.148203	-0.655173	Molecular Function: UDP-glycosyltransferase activity (GO:0008194);; Cellular Component: intracellular membrane-bounded organelle (GO:0043231);;	molecular function: catalytic activity (GO:0003824);; cellular component: cell (GO:0005623);; cellular component: organelle (GO:0043226);; cellular component: cell part (GO:0044464)
Seita.8G135500	0.399994	-0.453009	0.282309	-0.229294	Molecular Function: DNA binding (GO:0003677);; Molecular Function: DNA-directed 5'-3' RNA polymerase activity (GO:0003899);; Biological Process: transcription from RNA polymerase II promoter (GO:0006366);;	molecular function: binding (GO:0005488);; molecular function: catalytic activity (GO:0003824);; biological process: metabolic process (GO:0008152);; biological process: cellular process (GO:0009987)
Seita.8G136400	0.147981	-0.478575	0.883453	-0.552859	Molecular Function: monooxygenase activity (GO:0004497);; Molecular Function: iron ion binding (GO:0005506);; Cellular Component: integral component of membrane (GO:0016021);; Molecular Function: oxidoreductase activity, acting on paired donors, with incorporation or reduction of molecular oxygen (GO:0016705);; Molecular Function: heme binding (GO:0020037);;	biological process: metabolic process (GO:0008152);; biological process: single-organism process (GO:0044699);; molecular function: catalytic activity (GO:0003824);; molecular function: binding (GO:0005488);; cellular component: membrane (GO:0016020);; cellular component: membrane part (GO:0044425)
Seita.8G136600	0.479827	-0.525112	1.19662	-1.15133	Molecular Function: protein binding (GO:0005515);;	molecular function: binding (GO:0005488)
Seita.8G157300	0.0857139	-0.182029	0.295943	-0.199628	Molecular Function: protein binding (GO:0005515);;	molecular function: binding (GO:0005488)
Seita.8G158600	0.905944	-0.530119	0.57632	-0.952145	Cellular Component: integral component of membrane (GO:0016021);;	cellular component: membrane (GO:0016020);; cellular component: membrane part (GO:0044425)
Seita.8G160100	0.573003	-0.339352	0.668955	-0.902606	Molecular Function: molecular_function (GO:0003674);; Molecular Function: binding (GO:0005488);; Molecular Function: protein binding (GO:0005515);; Cellular Component: cellular_component (GO:0005575);; Cellular Component: intracellular (GO:0005622);; Cellular Component: cell (GO:0005623);; Cellular Component: cytoplasm (GO:0005737);; Cellular Component: endoplasmic reticulum (GO:0005783);; Cellul…	molecular function: binding (GO:0005488);; cellular component: cell (GO:0005623);; cellular component: cell part (GO:0044464);; cellular component: organelle (GO:0043226);; cellular component: membrane (GO:0016020);; cellular component: organelle part (GO:0044422);; cellular component: membrane part (GO:0044425);; biological process: cellular process (GO:0009987);; biological process: metabolic p…
Seita.8G161100	0.309316	-0.454552	1.06651	-0.921277	Molecular Function: ADP binding (GO:0043531);;	molecular function: binding (GO:0005488)
Seita.8G171900	0.138506	-0.873896	1.60929	-0.873896	Molecular Function: protein serine/threonine kinase activity (GO:0004674);; Molecular Function: ATP binding (GO:0005524);; Biological Process: signal transduction (GO:0007165);;	biological process: metabolic process (GO:0008152);; biological process: cellular process (GO:0009987);; molecular function: catalytic activity (GO:0003824);; molecular function: binding (GO:0005488);; biological process: biological regulation (GO:0065007)
Seita.8G175500	0.256979	-0.174547	0.447475	-0.529908	Molecular Function: protein serine/threonine kinase activity (GO:0004674);; Molecular Function: ATP binding (GO:0005524);; Cellular Component: integral component of membrane (GO:0016021);;	biological process: metabolic process (GO:0008152);; biological process: cellular process (GO:0009987);; molecular function: catalytic activity (GO:0003824);; molecular function: binding (GO:0005488);; cellular component: membrane (GO:0016020);; cellular component: membrane part (GO:0044425)
Seita.8G183700	0.130538	0.171704	0.499034	-0.801276	Biological Process: cell redox homeostasis (GO:0045454);;	biological process: cellular process (GO:0009987);; biological process: single-organism process (GO:0044699);; biological process: biological regulation (GO:0065007)
Seita.8G185100	0.406438	-0.216572	0.0540735	-0.243939	Biological Process: defense response (GO:0006952);; Molecular Function: ADP binding (GO:0043531);;	biological process: response to stimulus (GO:0050896);; molecular function: binding (GO:0005488)
Seita.8G185900	-0.252463	-0.513734	0.904073	-0.137876	Molecular Function: molecular_function (GO:0003674);; Molecular Function: nucleic acid binding (GO:0003676);; Molecular Function: RNA binding (GO:0003723);; Molecular Function: catalytic activity (GO:0003824);; Molecular Function: nuclease activity (GO:0004518);; Molecular Function: endonuclease activity (GO:0004519);; Molecular Function: binding (GO:0005488);; Cellular Component: cellular_compon…	molecular function: binding (GO:0005488);; molecular function: catalytic activity (GO:0003824);; biological process: metabolic process (GO:0008152);; biological process: cellular process (GO:0009987);; cellular component: cell (GO:0005623);; cellular component: cell part (GO:0044464);; cellular component: organelle (GO:0043226)
Seita.8G192200	1.14708	-0.596107	0.108626	-0.659602	Biological Process: defense response (GO:0006952);; Cellular Component: integral component of membrane (GO:0016021);; Molecular Function: ADP binding (GO:0043531);;	biological process: response to stimulus (GO:0050896);; cellular component: membrane (GO:0016020);; cellular component: membrane part (GO:0044425);; molecular function: binding (GO:0005488)
Seita.8G193700	0.0889483	-0.325158	0.832566	-0.596356	Biological Process: defense response (GO:0006952);; Molecular Function: ADP binding (GO:0043531);;	biological process: response to stimulus (GO:0050896);; molecular function: binding (GO:0005488)
Seita.8G199500	0.486028	-0.472909	0.725931	-0.73905	Biological Process: defense response (GO:0006952);; Molecular Function: ADP binding (GO:0043531);;	biological process: response to stimulus (GO:0050896);; molecular function: binding (GO:0005488)
Seita.8G200000	0.367077	0.0204023	0.485587	-0.873067	Molecular Function: protein serine/threonine kinase activity (GO:0004674);; Molecular Function: ATP binding (GO:0005524);;	biological process: metabolic process (GO:0008152);; biological process: cellular process (GO:0009987);; molecular function: catalytic activity (GO:0003824);; molecular function: binding (GO:0005488)
Seita.8G200300	-0.0251481	-0.213918	0.612781	-0.373715	--	--
Seita.8G208200	0.832874	-0.833483	0.215846	-0.215237	Biological Process: defense response (GO:0006952);; Molecular Function: ADP binding (GO:0043531);;	biological process: response to stimulus (GO:0050896);; molecular function: binding (GO:0005488)
Seita.8G227400	0.822716	-0.387978	-0.0401864	-0.394552	--	--
Seita.8G234300	0.335101	0.499243	1.21004	-2.04438	--	--
Seita.8G234500	0.0918651	-0.224353	1.11283	-0.980342	--	--
Seita.8G234700	0.194245	-0.552095	0.909944	-0.552095	--	--
Seita.8G234800	0.0955424	-0.391965	0.688387	-0.391965	Molecular Function: ADP binding (GO:0043531);;	molecular function: binding (GO:0005488)
Seita.8G235900	0.159516	-0.0211098	0.348455	-0.486861	--	--
Seita.8G236700	0.094349	-0.142359	1.08899	-1.04098	Molecular Function: ADP binding (GO:0043531);;	molecular function: binding (GO:0005488)
Seita.8G251300	0.468537	-1.33601	0.61314	0.254331	Molecular Function: ATP binding (GO:0005524);;	molecular function: binding (GO:0005488)
Seita.9G000500	0.286068	0.121335	0.495682	-0.903086	--	--
Seita.9G011600	-0.394066	0.431735	0.745145	-0.782814	Molecular Function: S-adenosyl-L-methionine transmembrane transporter activity (GO:0000095);; Molecular Function: ATP transmembrane transporter activity (GO:0005347);; Cellular Component: mitochondrial inner membrane (GO:0005743);; Cellular Component: chloroplast envelope (GO:0009941);; Cellular Component: integral component of membrane (GO:0016021);;	biological process: single-organism process (GO:0044699);; biological process: localization (GO:0051179);; molecular function: transporter activity (GO:0005215);; cellular component: cell (GO:0005623);; cellular component: membrane (GO:0016020);; cellular component: organelle (GO:0043226);; cellular component: organelle part (GO:0044422);; cellular component: cell part (GO:0044464);; cellular com…
Seita.9G015100	0.502898	-0.216973	0.431383	-0.717309	Molecular Function: hexaprenyldihydroxybenzoate methyltransferase activity (GO:0004395);; Biological Process: ubiquinone biosynthetic process (GO:0006744);; Molecular Function: 2-polyprenyl-6-methoxy-1,4-benzoquinone methyltransferase activity (GO:0008425);; Molecular Function: 3-demethylubiquinone-9 3-O-methyltransferase activity (GO:0008689);; Cellular Component: extrinsic component of mitochon…	biological process: metabolic process (GO:0008152);; molecular function: catalytic activity (GO:0003824);; biological process: cellular process (GO:0009987);; biological process: single-organism process (GO:0044699);; cellular component: cell (GO:0005623);; cellular component: membrane (GO:0016020);; cellular component: organelle (GO:0043226);; cellular component: organelle part (GO:0044422);; ce…
Seita.9G028500	0.343874	-0.739641	0.748561	-0.352794	Molecular Function: transmembrane receptor protein serine/threonine kinase activity (GO:0004675);; Molecular Function: ATP binding (GO:0005524);; Cellular Component: plasma membrane (GO:0005886);; Biological Process: protein phosphorylation (GO:0006468);;	biological process: metabolic process (GO:0008152);; biological process: cellular process (GO:0009987);; biological process: signaling (GO:0023052);; biological process: single-organism process (GO:0044699);; biological process: response to stimulus (GO:0050896);; biological process: biological regulation (GO:0065007);; molecular function: catalytic activity (GO:0003824);; molecular function: sig…
Seita.9G057100	-0.170326	-0.14707	0.610947	-0.293552	Molecular Function: zinc ion binding (GO:0008270);; Biological Process: RNA modification (GO:0009451);; Cellular Component: chloroplast (GO:0009507);; Biological Process: chloroplast RNA processing (GO:0031425);; Cellular Component: intracellular membrane-bounded organelle (GO:0043231);;	molecular function: binding (GO:0005488);; biological process: metabolic process (GO:0008152);; biological process: cellular process (GO:0009987);; cellular component: cell (GO:0005623);; cellular component: organelle (GO:0043226);; cellular component: cell part (GO:0044464)
Seita.9G074100	-1.45447	-0.391606	1.6792	0.166876	--	--
Seita.9G080500	0.636993	-0.236907	-0.579646	0.179559	--	--
Seita.9G094400	0.364997	0.359809	0.11859	-0.843396	--	--
Seita.9G115800	-1.59597	-0.303102	1.674	0.225067	Molecular Function: transmembrane receptor protein serine/threonine kinase activity (GO:0004675);; Molecular Function: ATP binding (GO:0005524);; Cellular Component: plasma membrane (GO:0005886);; Biological Process: protein phosphorylation (GO:0006468);; Cellular Component: integral component of membrane (GO:0016021);;	biological process: metabolic process (GO:0008152);; biological process: cellular process (GO:0009987);; biological process: signaling (GO:0023052);; biological process: single-organism process (GO:0044699);; biological process: response to stimulus (GO:0050896);; biological process: biological regulation (GO:0065007);; molecular function: catalytic activity (GO:0003824);; molecular function: sig…
Seita.9G134300	0.906161	-0.322525	0.211188	-0.794825	Biological Process: defense response (GO:0006952);; Molecular Function: ADP binding (GO:0043531);;	biological process: response to stimulus (GO:0050896);; molecular function: binding (GO:0005488)
Seita.9G136200	-0.537674	-0.4941	1.15275	-0.120979	Biological Process: polysaccharide biosynthetic process (GO:0000271);; Molecular Function: pattern binding (GO:0001871);; Molecular Function: molecular_function (GO:0003674);; Molecular Function: binding (GO:0005488);; Cellular Component: cellular_component (GO:0005575);; Cellular Component: intracellular (GO:0005622);; Cellular Component: cell (GO:0005623);; Cellular Component: cytoplasm (GO:000…	biological process: metabolic process (GO:0008152);; biological process: single-organism process (GO:0044699);; molecular function: binding (GO:0005488);; cellular component: cell (GO:0005623);; cellular component: cell part (GO:0044464);; biological process: cellular process (GO:0009987);; biological process: biological regulation (GO:0065007);; cellular component: organelle (GO:0043226)
Seita.9G171800	0.312405	0.369804	0.045302	-0.72751	--	--
Seita.9G254200	0.338214	0.202476	0.339122	-0.879812	Cellular Component: chloroplast thylakoid membrane (GO:0009535);; Cellular Component: integral component of membrane (GO:0016021);;	cellular component: cell (GO:0005623);; cellular component: membrane (GO:0016020);; cellular component: organelle (GO:0043226);; cellular component: organelle part (GO:0044422);; cellular component: cell part (GO:0044464);; cellular component: membrane part (GO:0044425)
Seita.9G263200	1.19312	-0.728083	0.174944	-0.63998	Molecular Function: hydrolase activity, hydrolyzing O-glycosyl compounds (GO:0004553);; Biological Process: carbohydrate metabolic process (GO:0005975);;	molecular function: catalytic activity (GO:0003824);; biological process: metabolic process (GO:0008152)
Seita.9G280700	-0.274074	-0.510014	1.29152	-0.507427	--	--
Seita.9G286900	-0.14695	0.0808822	0.258678	-0.19261	Molecular Function: protein serine/threonine kinase activity (GO:0004674);; Molecular Function: ATP binding (GO:0005524);; Cellular Component: integral component of membrane (GO:0016021);;	biological process: metabolic process (GO:0008152);; biological process: cellular process (GO:0009987);; molecular function: catalytic activity (GO:0003824);; molecular function: binding (GO:0005488);; cellular component: membrane (GO:0016020);; cellular component: membrane part (GO:0044425)
Seita.9G306200	-0.381105	0.208552	0.884768	-0.712215	Molecular Function: calcium activated cation channel activity (GO:0005227);; Cellular Component: Golgi apparatus (GO:0005794);; Cellular Component: plasma membrane (GO:0005886);; Molecular Function: mechanically-gated ion channel activity (GO:0008381);; Cellular Component: plasmodesma (GO:0009506);; Cellular Component: integral component of membrane (GO:0016021);;	biological process: localization (GO:0051179);; molecular function: transporter activity (GO:0005215);; cellular component: cell (GO:0005623);; cellular component: organelle (GO:0043226);; cellular component: cell part (GO:0044464);; cellular component: membrane (GO:0016020);; cellular component: cell junction (GO:0030054);; cellular component: membrane part (GO:0044425)
Seita.9G323300	-1.43063	0.928733	1.22531	-0.723411	Molecular Function: DNA binding (GO:0003677);; Molecular Function: transcription factor activity, sequence-specific DNA binding (GO:0003700);; Cellular Component: nucleus (GO:0005634);;	molecular function: binding (GO:0005488);; biological process: biological regulation (GO:0065007);; molecular function: nucleic acid binding transcription factor activity (GO:0001071);; cellular component: cell (GO:0005623);; cellular component: organelle (GO:0043226);; cellular component: cell part (GO:0044464)
Seita.9G351900	0.237976	-0.611943	1.29676	-0.922789	Molecular Function: RNA binding (GO:0003723);; Molecular Function: metal ion binding (GO:0046872);;	molecular function: binding (GO:0005488)
Seita.9G359500	0.30472	0.189087	0.280979	-0.774787	--	--
Seita.9G380500	-0.662245	-0.748211	1.45313	-0.042669	Biological Process: regulation of alternative mRNA splicing, via spliceosome (GO:0000381);; Molecular Function: RNA binding (GO:0003723);; Cellular Component: nucleus (GO:0005634);; Cellular Component: cytoplasm (GO:0005737);; Cellular Component: nuclear speck (GO:0016607);; Biological Process: mRNA cis splicing, via spliceosome (GO:0045292);;	biological process: biological regulation (GO:0065007);; molecular function: binding (GO:0005488);; cellular component: cell (GO:0005623);; cellular component: organelle (GO:0043226);; cellular component: cell part (GO:0044464);; cellular component: membrane-enclosed lumen (GO:0031974);; cellular component: organelle part (GO:0044422);; biological process: metabolic process (GO:0008152);; biologi…
Seita.9G412900	0.267843	0.526108	0.180688	-0.974639	--	--
Seita.9G414400	-0.0456312	0.571883	0.451129	-0.97738	Molecular Function: protein kinase activity (GO:0004672);; Molecular Function: ATP binding (GO:0005524);; Cellular Component: plasma membrane (GO:0005886);; Cellular Component: plasmodesma (GO:0009506);; Biological Process: response to ethylene (GO:0009723);; Biological Process: response to brassinosteroid (GO:0009741);; Biological Process: negative regulation of abscisic acid-activated signaling…	biological process: metabolic process (GO:0008152);; biological process: cellular process (GO:0009987);; molecular function: catalytic activity (GO:0003824);; molecular function: binding (GO:0005488);; cellular component: cell (GO:0005623);; cellular component: membrane (GO:0016020);; cellular component: cell part (GO:0044464);; cellular component: cell junction (GO:0030054);; biological process:…
Seita.9G428300	0.312497	0.221447	0.371179	-0.905123	Biological Process: RNA processing (GO:0006396);;	biological process: metabolic process (GO:0008152);; biological process: cellular process (GO:0009987)
Seita.9G428400	0.0107395	-0.124175	0.670512	-0.557077	--	--
Seita.9G437300	0.168086	-0.57452	0.951642	-0.545208	Biological Process: response to acid chemical (GO:0001101);; Molecular Function: molecular_function (GO:0003674);; Molecular Function: enzyme inhibitor activity (GO:0004857);; Molecular Function: protein phosphatase inhibitor activity (GO:0004864);; Molecular Function: binding (GO:0005488);; Molecular Function: protein binding (GO:0005515);; Cellular Component: cellular_component (GO:0005575);; C…	biological process: response to stimulus (GO:0050896);; biological process: biological regulation (GO:0065007);; molecular function: molecular function regulator (GO:0098772);; molecular function: binding (GO:0005488);; cellular component: cell (GO:0005623);; cellular component: cell part (GO:0044464);; cellular component: organelle (GO:0043226);; biological process: cellular process (GO:0009987)…
Seita.9G440300	-0.260227	-0.264832	1.22865	-0.703592	Molecular Function: protein kinase activity (GO:0004672);; Molecular Function: ATP binding (GO:0005524);;	biological process: metabolic process (GO:0008152);; biological process: cellular process (GO:0009987);; molecular function: catalytic activity (GO:0003824);; molecular function: binding (GO:0005488)
Seita.9G500800	0.197499	0.217274	0.426707	-0.84148	Biological Process: sulfate assimilation (GO:0000103);; Molecular Function: adenylylsulfate kinase activity (GO:0004020);; Molecular Function: ATP binding (GO:0005524);; Biological Process: hydrogen sulfide biosynthetic process (GO:0070814);;	biological process: metabolic process (GO:0008152);; biological process: cellular process (GO:0009987);; molecular function: catalytic activity (GO:0003824);; molecular function: binding (GO:0005488)
Seita.9G539200	0.201865	0.225326	0.603903	-1.03109	Cellular Component: integral component of membrane (GO:0016021);; Molecular Function: transmembrane transporter activity (GO:0022857);;	cellular component: membrane (GO:0016020);; cellular component: membrane part (GO:0044425);; biological process: localization (GO:0051179);; molecular function: transporter activity (GO:0005215)
Seita.J024500	0.825687	-0.862087	0.725487	-0.689087	--	--
Seita.J025800	0.547198	-0.463996	0.736097	-0.819299	--	--
Setaria_italica_newGene_104	-0.246559	-1.01763	0.80883	0.455361	--	--
Setaria_italica_newGene_1406	-0.00276811	-0.10414	0.652178	-0.54527	Molecular Function: nucleic acid binding (GO:0003676);; Molecular Function: zinc ion binding (GO:0008270);; Biological Process: DNA integration (GO:0015074);;	molecular function: binding (GO:0005488);; biological process: metabolic process (GO:0008152);; biological process: cellular process (GO:0009987)
Setaria_italica_newGene_1607	0.242421	-0.0165385	-0.0733816	-0.152501	Molecular Function: nucleic acid binding (GO:0003676);; Molecular Function: zinc ion binding (GO:0008270);; Biological Process: DNA integration (GO:0015074);;	molecular function: binding (GO:0005488);; biological process: metabolic process (GO:0008152);; biological process: cellular process (GO:0009987)
Setaria_italica_newGene_1978	0.224187	-0.384955	0.571613	-0.410845	--	--
Setaria_italica_newGene_2073	1.08791	-0.915672	0.74343	-0.915672	--	--
Setaria_italica_newGene_2138	0.2164	-0.00817895	0.54358	-0.7518	--	--
Setaria_italica_newGene_2161	0.899383	-0.46222	0.0250562	-0.46222	--	--
Setaria_italica_newGene_2205	-0.157033	1.11429	0.425048	-1.38231	--	--
Setaria_italica_newGene_2485	-0.538263	-0.583531	1.70532	-0.583531	Biological Process: reproduction (GO:0000003);; Biological Process: developmental process involved in reproduction (GO:0003006);; Molecular Function: molecular_function (GO:0003674);; Molecular Function: nucleic acid binding (GO:0003676);; Molecular Function: RNA binding (GO:0003723);; Molecular Function: catalytic activity (GO:0003824);; Molecular Function: nuclease activity (GO:0004518);; Molec…	biological process: reproduction (GO:0000003);; biological process: reproductive process (GO:0022414);; biological process: developmental process (GO:0032502);; molecular function: binding (GO:0005488);; molecular function: catalytic activity (GO:0003824);; biological process: metabolic process (GO:0008152);; biological process: cellular process (GO:0009987);; cellular component: cell (GO:0005623…
Setaria_italica_newGene_2619	-0.396721	-0.0254738	1.01862	-0.59643	Molecular Function: nucleic acid binding (GO:0003676);; Molecular Function: zinc ion binding (GO:0008270);; Biological Process: DNA integration (GO:0015074);;	molecular function: binding (GO:0005488);; biological process: metabolic process (GO:0008152);; biological process: cellular process (GO:0009987)
Setaria_italica_newGene_2623	-0.238004	0.521342	1.17451	-1.45785	--	--
Setaria_italica_newGene_2795	0.678155	-0.886815	1.09548	-0.886815	--	--
Setaria_italica_newGene_2825	-0.0337425	-0.353683	0.771191	-0.383766	--	--
Setaria_italica_newGene_2895	-0.445109	-1.01023	2.09196	-0.63662	--	--
Setaria_italica_newGene_2938	0.484719	-0.909691	1.33466	-0.909691	Molecular Function: hydrolase activity, acting on ester bonds (GO:0016788);;	molecular function: catalytic activity (GO:0003824)
Setaria_italica_newGene_3020	0.0405871	-0.454853	0.869118	-0.454853	--	--
Setaria_italica_newGene_3031	0.735081	-0.618702	0.663891	-0.78027	--	--
Setaria_italica_newGene_3032	0.333287	-0.703981	1.19388	-0.823183	--	--
Setaria_italica_newGene_316	0.911491	-0.751939	0.592386	-0.751939	--	--
Setaria_italica_newGene_3213	1.06414	-0.62038	0.598323	-1.04208	Biological Process: defense response (GO:0006952);; Molecular Function: ADP binding (GO:0043531);;	biological process: response to stimulus (GO:0050896);; molecular function: binding (GO:0005488)
Setaria_italica_newGene_3269	-0.552438	-1.67114	1.68199	0.541583	--	--
Setaria_italica_newGene_3309	0.454032	-0.906458	1.35888	-0.906458	--	--
Setaria_italica_newGene_3318	-0.723942	-0.723942	1.45776	-0.00987623	--	--
Setaria_italica_newGene_3428	-0.45974	-0.45974	0.996453	-0.0769729	Molecular Function: cysteine-type peptidase activity (GO:0008234);;	biological process: metabolic process (GO:0008152);; molecular function: catalytic activity (GO:0003824)
Setaria_italica_newGene_3861	0.510715	0.315962	0.554079	-1.38076	--	--
Setaria_italica_newGene_391	0.181715	-0.997433	1.74825	-0.932532	--	--
Setaria_italica_newGene_4083	0.668139	-0.890559	1.00951	-0.787091	Molecular Function: serine-type carboxypeptidase activity (GO:0004185);;	biological process: metabolic process (GO:0008152);; molecular function: catalytic activity (GO:0003824)
Setaria_italica_newGene_4184	0.347959	-0.577173	0.806388	-0.577173	--	--
Setaria_italica_newGene_4188	7.69e-05	-0.295065	0.790387	-0.495399	Molecular Function: protein dimerization activity (GO:0046983);;	molecular function: binding (GO:0005488)
Setaria_italica_newGene_4201	-0.0463382	-0.266662	0.631783	-0.318783	Molecular Function: protein dimerization activity (GO:0046983);;	molecular function: binding (GO:0005488)
Setaria_italica_newGene_4241	-0.173171	-0.549041	1.03268	-0.310469	--	--
Setaria_italica_newGene_4245	-0.628092	-0.628092	1.32037	-0.0641842	--	--
Setaria_italica_newGene_4266	-0.528015	-1.31231	1.92869	-0.0883688	--	--
Setaria_italica_newGene_4588	0.82058	-0.874574	0.893916	-0.839922	--	--
Setaria_italica_newGene_4630	-0.0232066	0.555878	0.378129	-0.9108	--	--
Setaria_italica_newGene_4661	-0.714075	-0.167597	1.65189	-0.770215	--	--
Setaria_italica_newGene_4739	0.559045	0.0182549	0.622592	-1.19989	--	--
Setaria_italica_newGene_4770	-0.597157	-0.163741	1.40725	-0.646352	Cellular Component: integral component of membrane (GO:0016021);;	cellular component: membrane (GO:0016020);; cellular component: membrane part (GO:0044425)
Setaria_italica_newGene_4924	1.00932	-0.723752	0.438187	-0.723752	--	--
Setaria_italica_newGene_755	0.553946	-0.920564	1.26606	-0.899438	--	--
Setaria_italica_newGene_756	-0.0765324	-0.55174	1.14924	-0.520964	--	--
Setaria_italica_newGene_820	-0.411937	-0.112677	0.764668	-0.240054	--	--
Setaria_italica_newGene_956	-0.019341	-0.656824	1.30066	-0.624491	--	--
