# Supplementary material for: Leaf Senescence Regulation Mechanism Based on Comparative Transcriptome Analysis in Foxtail Millet
Source: Int J Mol Sci. 2024 Mar 31;25(7):3905. doi: 10.3390/ijms25073905 (PMC11011800; doi:10.3390/ijms25073905)
Supplement: Supplementary file 1 [file ijms-25-03905-s001.zip › Supplementary Table S6.xlsx]

## Sheet: Supplementary Table 6
Supplementary Table 6. A dataset of DEGs with GO annotation in the C6 cluster under light or dark conditions.
#ID	LS-Light	SS-Light	LS-Dark	SS-Dark	GO_annotation	GO_second_level_annotation
Seita.1G015800	-2.97745	-2.95156	2.4376	3.49141	--	--
Seita.1G054800	-2.17898	-2.37148	1.76458	2.78588	Biological Process: amino acid transmembrane transport (GO:0003333);; Molecular Function: amino acid transmembrane transporter activity (GO:0015171);; Cellular Component: integral component of membrane (GO:0016021);;	biological process: single-organism process (GO:0044699);; biological process: localization (GO:0051179);; molecular function: transporter activity (GO:0005215);; cellular component: membrane (GO:0016020);; cellular component: membrane part (GO:0044425)
Seita.1G110500	-2.32899	-2.47358	2.97742	1.82516	Molecular Function: protein kinase activity (GO:0004672);; Molecular Function: protein serine/threonine kinase activity (GO:0004674);; Molecular Function: ATP binding (GO:0005524);;	biological process: metabolic process (GO:0008152);; biological process: cellular process (GO:0009987);; molecular function: catalytic activity (GO:0003824);; molecular function: binding (GO:0005488)
Seita.1G116600	-1.50147	-1.66118	2.22456	0.938092	Cellular Component: integral component of membrane (GO:0016021);; Molecular Function: transmembrane transporter activity (GO:0022857);;	cellular component: membrane (GO:0016020);; cellular component: membrane part (GO:0044425);; biological process: localization (GO:0051179);; molecular function: transporter activity (GO:0005215)
Seita.1G141600	-1.4289	-1.81564	1.00122	2.24333	Biological Process: lipid transport (GO:0006869);; Molecular Function: lipid binding (GO:0008289);; Cellular Component: integral component of membrane (GO:0016021);;	biological process: single-organism process (GO:0044699);; biological process: localization (GO:0051179);; molecular function: binding (GO:0005488);; cellular component: membrane (GO:0016020);; cellular component: membrane part (GO:0044425)
Seita.1G156600	-2.55016	-1.45422	1.7796	2.22479	Biological Process: pseudouridine synthesis (GO:0001522);; Molecular Function: RNA binding (GO:0003723);; Biological Process: tRNA processing (GO:0008033);; Molecular Function: tRNA pseudouridine synthase activity (GO:0106029);;	biological process: metabolic process (GO:0008152);; biological process: cellular process (GO:0009987);; molecular function: binding (GO:0005488);; molecular function: catalytic activity (GO:0003824)
Seita.1G171900	-1.76776	-3.29918	2.35837	2.70857	Molecular Function: phosphoric diester hydrolase activity (GO:0008081);; Biological Process: glycerophospholipid catabolic process (GO:0046475);;	molecular function: catalytic activity (GO:0003824);; biological process: metabolic process (GO:0008152);; biological process: cellular process (GO:0009987);; biological process: single-organism process (GO:0044699)
Seita.1G310600	-1.43555	-1.65709	0.471104	2.62154	--	--
Seita.1G326100	-1.71636	-1.52087	3.15762	0.0796142	--	--
Seita.1G329900	-2.2215	-2.43195	1.48297	3.17048	Molecular Function: calcium ion binding (GO:0005509);;	molecular function: binding (GO:0005488)
Seita.1G331000	-2.06463	-2.06463	3.64301	0.486246	Molecular Function: alpha-amylase activity (GO:0004556);; Molecular Function: calcium ion binding (GO:0005509);; Biological Process: carbohydrate metabolic process (GO:0005975);; Molecular Function: alpha-amylase activity (releasing maltohexaose) (GO:0103025);;	molecular function: catalytic activity (GO:0003824);; molecular function: binding (GO:0005488);; biological process: metabolic process (GO:0008152)
Seita.1G336900	-2.109	-2.48089	1.51349	3.0764	--	--
Seita.1G343600	-2.34521	-2.51457	1.844	3.01578	Cellular Component: cytoplasm (GO:0005737);; Cellular Component: integral component of membrane (GO:0016021);; Molecular Function: oxidoreductase activity (GO:0016491);;	cellular component: cell (GO:0005623);; cellular component: cell part (GO:0044464);; cellular component: membrane (GO:0016020);; cellular component: membrane part (GO:0044425);; molecular function: catalytic activity (GO:0003824)
Seita.2G041500	-2.80159	-2.61112	2.22588	3.18683	Biological Process: catabolic process (GO:0009056);; Molecular Function: hydrolase activity (GO:0016787);;	biological process: metabolic process (GO:0008152);; molecular function: catalytic activity (GO:0003824)
Seita.2G174500	-2.54149	-2.39284	1.95561	2.97872	Molecular Function: oxidoreductase activity, acting on single donors with incorporation of molecular oxygen, incorporation of two atoms of oxygen (GO:0016702);; Molecular Function: metal ion binding (GO:0046872);;	biological process: metabolic process (GO:0008152);; biological process: single-organism process (GO:0044699);; molecular function: catalytic activity (GO:0003824);; molecular function: binding (GO:0005488)
Seita.2G182900	-1.82686	-1.07189	2.47576	0.422986	--	--
Seita.2G187000	-2.13577	-2.32532	1.79511	2.66599	Cellular Component: integral component of membrane (GO:0016021);;	cellular component: membrane (GO:0016020);; cellular component: membrane part (GO:0044425)
Seita.2G198900	-1.41783	-1.40315	-0.378527	3.1995	Molecular Function: iron ion binding (GO:0005506);; Cellular Component: membrane (GO:0016020);; Molecular Function: oxidoreductase activity, acting on paired donors, with incorporation or reduction of molecular oxygen, NAD(P)H as one donor, and incorporation of one atom of oxygen (GO:0016709);; Molecular Function: heme binding (GO:0020037);;	molecular function: binding (GO:0005488);; cellular component: membrane (GO:0016020);; biological process: metabolic process (GO:0008152);; biological process: single-organism process (GO:0044699);; molecular function: catalytic activity (GO:0003824)
Seita.2G261500	-1.34479	-1.35609	0.919019	1.78186	--	--
Seita.2G369800	-1.89125	-1.28897	0.895717	2.2845	Molecular Function: protein serine/threonine kinase activity (GO:0004674);; Molecular Function: ATP binding (GO:0005524);; Cellular Component: cytoplasm (GO:0005737);; Biological Process: protein phosphorylation (GO:0006468);; Biological Process: intracellular signal transduction (GO:0035556);;	biological process: metabolic process (GO:0008152);; biological process: cellular process (GO:0009987);; molecular function: catalytic activity (GO:0003824);; molecular function: binding (GO:0005488);; cellular component: cell (GO:0005623);; cellular component: cell part (GO:0044464);; biological process: signaling (GO:0023052);; biological process: single-organism process (GO:0044699);; biologic…
Seita.2G404400	-1.17881	-1.78947	0.015323	2.95295	Molecular Function: monooxygenase activity (GO:0004497);; Molecular Function: iron ion binding (GO:0005506);; Molecular Function: oxidoreductase activity, acting on paired donors, with incorporation or reduction of molecular oxygen (GO:0016705);; Molecular Function: heme binding (GO:0020037);;	biological process: metabolic process (GO:0008152);; biological process: single-organism process (GO:0044699);; molecular function: catalytic activity (GO:0003824);; molecular function: binding (GO:0005488)
Seita.2G405800	-1.64372	-1.3013	2.05124	0.893775	Cellular Component: peroxisome (GO:0005777);; Biological Process: regulation of gene expression (GO:0010468);;	cellular component: cell (GO:0005623);; cellular component: organelle (GO:0043226);; cellular component: cell part (GO:0044464);; biological process: biological regulation (GO:0065007)
Seita.2G418000	-1.54646	-1.35617	0.347424	2.55521	Molecular Function: GTPase activity (GO:0003924);; Molecular Function: GTP binding (GO:0005525);;	molecular function: catalytic activity (GO:0003824);; molecular function: binding (GO:0005488)
Seita.3G003700	-1.7298	-1.63567	0.85508	2.51039	Molecular Function: oxidoreductase activity (GO:0016491);;	molecular function: catalytic activity (GO:0003824)
Seita.3G057500	-1.37792	-1.42788	-0.0881321	2.89394	--	--
Seita.3G109600	-2.16067	-2.10949	1.36148	2.90868	Biological Process: cellular glucose homeostasis (GO:0001678);; Molecular Function: glucokinase activity (GO:0004340);; Molecular Function: ATP binding (GO:0005524);; Molecular Function: glucose binding (GO:0005536);; Cellular Component: mitochondrion (GO:0005739);; Cellular Component: cytosol (GO:0005829);; Biological Process: glycolytic process (GO:0006096);; Molecular Function: fructokinase ac…	biological process: cellular process (GO:0009987);; biological process: single-organism process (GO:0044699);; biological process: biological regulation (GO:0065007);; biological process: metabolic process (GO:0008152);; molecular function: catalytic activity (GO:0003824);; molecular function: binding (GO:0005488);; cellular component: cell (GO:0005623);; cellular component: organelle (GO:0043226…
Seita.3G137500	-1.9971	-1.89976	0.690306	3.20656	Biological Process: fatty acid biosynthetic process (GO:0006633);; Cellular Component: integral component of membrane (GO:0016021);; Molecular Function: transferase activity, transferring acyl groups other than amino-acyl groups (GO:0016747);;	biological process: metabolic process (GO:0008152);; biological process: cellular process (GO:0009987);; biological process: single-organism process (GO:0044699);; cellular component: membrane (GO:0016020);; cellular component: membrane part (GO:0044425);; molecular function: catalytic activity (GO:0003824)
Seita.3G142600	-1.48793	-1.51347	2.94062	0.0607745	--	--
Seita.3G157100	-1.53648	-1.45855	0.781664	2.21337	Molecular Function: protein kinase activity (GO:0004672);; Molecular Function: ATP binding (GO:0005524);; Cellular Component: integral component of membrane (GO:0016021);;	biological process: metabolic process (GO:0008152);; biological process: cellular process (GO:0009987);; molecular function: catalytic activity (GO:0003824);; molecular function: binding (GO:0005488);; cellular component: membrane (GO:0016020);; cellular component: membrane part (GO:0044425)
Seita.3G157200	-1.84839	-1.66874	0.986112	2.53102	Molecular Function: polysaccharide binding (GO:0030247);;	molecular function: binding (GO:0005488)
Seita.3G162400	-1.83839	-1.83839	0.24612	3.43067	Biological Process: response to acid chemical (GO:0001101);; Cellular Component: cellular_component (GO:0005575);; Cellular Component: intracellular (GO:0005622);; Cellular Component: cell (GO:0005623);; Cellular Component: nucleus (GO:0005634);; Cellular Component: cytoplasm (GO:0005737);; Cellular Component: cytosol (GO:0005829);; Biological Process: response to stress (GO:0006950);; Biological…	biological process: response to stimulus (GO:0050896);; cellular component: cell (GO:0005623);; cellular component: cell part (GO:0044464);; cellular component: organelle (GO:0043226);; biological process: biological regulation (GO:0065007)
Seita.3G168300	-2.4445	-1.76994	0.800433	3.414	--	--
Seita.3G176300	-2.14966	-3.4784	2.6532	2.97487	--	--
Seita.3G219100	-2.60172	-1.74965	1.07039	3.28098	--	--
Seita.3G237100	-1.02715	-1.66447	0.683215	2.00841	Molecular Function: DNA binding (GO:0003677);; Cellular Component: nucleus (GO:0005634);; Biological Process: regulation of transcription, DNA-templated (GO:0006355);;	molecular function: binding (GO:0005488);; cellular component: cell (GO:0005623);; cellular component: organelle (GO:0043226);; cellular component: cell part (GO:0044464);; biological process: biological regulation (GO:0065007)
Seita.3G262600	-4.4094	-3.97489	4.89417	3.49012	Molecular Function: hydrolase activity, hydrolyzing O-glycosyl compounds (GO:0004553);; Biological Process: carbohydrate metabolic process (GO:0005975);;	molecular function: catalytic activity (GO:0003824);; biological process: metabolic process (GO:0008152)
Seita.3G290500	-0.942682	-1.83635	0.896991	1.88204	Molecular Function: calcium ion binding (GO:0005509);;	molecular function: binding (GO:0005488)
Seita.3G311700	-3.7604	-3.66949	2.2474	5.18249	Molecular Function: serine-type endopeptidase inhibitor activity (GO:0004867);; Biological Process: response to wounding (GO:0009611);;	biological process: biological regulation (GO:0065007);; molecular function: molecular function regulator (GO:0098772);; biological process: response to stimulus (GO:0050896)
Seita.3G320700	-2.19104	-2.06477	1.5252	2.73061	Biological Process: embryo development ending in seed dormancy (GO:0009793);; Biological Process: seed germination (GO:0009845);; Biological Process: regulation of seed germination (GO:0010029);; Biological Process: maintenance of seed dormancy by absisic acid (GO:0098755);;	biological process: reproduction (GO:0000003);; biological process: reproductive process (GO:0022414);; biological process: multicellular organismal process (GO:0032501);; biological process: developmental process (GO:0032502);; biological process: single-organism process (GO:0044699);; biological process: biological regulation (GO:0065007)
Seita.3G326700	-3.05064	-3.28824	2.23125	4.10763	Molecular Function: metal ion binding (GO:0046872);;	molecular function: binding (GO:0005488)
Seita.3G344300	-2.16032	-2.16032	3.13513	1.18551	Molecular Function: electron carrier activity (GO:0009055);; Molecular Function: protein disulfide oxidoreductase activity (GO:0015035);;	molecular function: electron carrier activity (GO:0009055);; biological process: metabolic process (GO:0008152);; biological process: single-organism process (GO:0044699);; molecular function: catalytic activity (GO:0003824)
Seita.3G408200	-1.9614	-1.96203	0.527224	3.3962	--	--
Seita.4G007900	-1.75497	-1.92589	0.472689	3.20817	Biological Process: embryo development ending in seed dormancy (GO:0009793);;	biological process: reproduction (GO:0000003);; biological process: reproductive process (GO:0022414);; biological process: multicellular organismal process (GO:0032501);; biological process: developmental process (GO:0032502);; biological process: single-organism process (GO:0044699)
Seita.4G057000	-1.74267	-2.00429	1.37034	2.37661	Molecular Function: catalytic activity (GO:0003824);;	molecular function: catalytic activity (GO:0003824)
Seita.4G091000	-3.25049	-2.23011	2.07777	3.40284	Molecular Function: RNA binding (GO:0003723);; Molecular Function: mRNA 3'-UTR binding (GO:0003730);; Cellular Component: nucleus (GO:0005634);; Cellular Component: cytoplasm (GO:0005737);; Cellular Component: cytosol (GO:0005829);; Molecular Function: poly(A) binding (GO:0008143);; Molecular Function: poly(U) RNA binding (GO:0008266);; Cellular Component: ribonucleoprotein complex (GO:1990904);;	molecular function: binding (GO:0005488);; cellular component: cell (GO:0005623);; cellular component: organelle (GO:0043226);; cellular component: cell part (GO:0044464);; cellular component: macromolecular complex (GO:0032991)
Seita.4G113700	-1.64728	-1.76143	0.784073	2.62463	--	--
Seita.4G178600	-2.32613	-2.34869	1.67915	2.99567	Molecular Function: oxidoreductase activity (GO:0016491);; Molecular Function: FAD binding (GO:0071949);;	molecular function: catalytic activity (GO:0003824);; molecular function: binding (GO:0005488)
Seita.4G195800	-1.19728	-1.62151	0.751735	2.06705	Cellular Component: cellular_component (GO:0005575);; Cellular Component: intracellular (GO:0005622);; Cellular Component: cell (GO:0005623);; Cellular Component: nucleus (GO:0005634);; Cellular Component: cytoplasm (GO:0005737);; Biological Process: biological_process (GO:0008150);; Biological Process: response to radiation (GO:0009314);; Biological Process: response to light stimulus (GO:000941…	cellular component: cell (GO:0005623);; cellular component: cell part (GO:0044464);; cellular component: organelle (GO:0043226);; biological process: response to stimulus (GO:0050896);; cellular component: organelle part (GO:0044422)
Seita.4G232400	-1.22964	-2.45501	1.29946	2.38519	Cellular Component: integral component of membrane (GO:0016021);;	cellular component: membrane (GO:0016020);; cellular component: membrane part (GO:0044425)
Seita.4G241000	-1.23834	-2.14925	0.833324	2.55427	Molecular Function: glutathione transferase activity (GO:0004364);; Cellular Component: cytoplasm (GO:0005737);; Biological Process: glutathione metabolic process (GO:0006749);;	molecular function: catalytic activity (GO:0003824);; cellular component: cell (GO:0005623);; cellular component: cell part (GO:0044464);; biological process: metabolic process (GO:0008152);; biological process: cellular process (GO:0009987)
Seita.4G246400	-3.45507	0.222216	2.95203	0.280824	Molecular Function: hydrolase activity, hydrolyzing O-glycosyl compounds (GO:0004553);; Cellular Component: cell wall (GO:0005618);; Biological Process: xyloglucan metabolic process (GO:0010411);; Molecular Function: xyloglucan:xyloglucosyl transferase activity (GO:0016762);; Biological Process: cell wall biogenesis (GO:0042546);; Cellular Component: apoplast (GO:0048046);; Biological Process: ce…	molecular function: catalytic activity (GO:0003824);; cellular component: cell (GO:0005623);; cellular component: cell part (GO:0044464);; biological process: metabolic process (GO:0008152);; biological process: cellular process (GO:0009987);; biological process: cellular component organization or biogenesis (GO:0071840);; cellular component: extracellular region (GO:0005576)
Seita.4G280000	-1.79473	-1.61261	0.405147	3.0022	--	--
Seita.5G058800	-1.72157	-2.10293	1.23424	2.59025	Biological Process: lipid metabolic process (GO:0006629);; Molecular Function: phosphatidylcholine 1-acylhydrolase activity (GO:0008970);; Cellular Component: integral component of membrane (GO:0016021);;	biological process: metabolic process (GO:0008152);; biological process: single-organism process (GO:0044699);; molecular function: catalytic activity (GO:0003824);; cellular component: membrane (GO:0016020);; cellular component: membrane part (GO:0044425)
Seita.5G080400	-1.6188	-1.4113	1.05707	1.97304	Cellular Component: integral component of membrane (GO:0016021);; Molecular Function: transferase activity, transferring glycosyl groups (GO:0016757);;	cellular component: membrane (GO:0016020);; cellular component: membrane part (GO:0044425);; molecular function: catalytic activity (GO:0003824)
Seita.5G088300	-2.11718	-2.01622	1.64223	2.49118	Molecular Function: cation transmembrane transporter activity (GO:0008324);; Cellular Component: integral component of membrane (GO:0016021);;	biological process: localization (GO:0051179);; molecular function: transporter activity (GO:0005215);; cellular component: membrane (GO:0016020);; cellular component: membrane part (GO:0044425)
Seita.5G095700	-2.5658	-2.81654	2.19015	3.19219	Biological Process: glutamine metabolic process (GO:0006541);; Molecular Function: hydrolase activity (GO:0016787);;	biological process: metabolic process (GO:0008152);; biological process: cellular process (GO:0009987);; biological process: single-organism process (GO:0044699);; molecular function: catalytic activity (GO:0003824)
Seita.5G122800	-1.04011	-1.69974	0.850687	1.88916	Cellular Component: plant-type vacuole (GO:0000325);; Molecular Function: ATP binding (GO:0005524);; Cellular Component: vacuolar membrane (GO:0005774);; Cellular Component: membrane (GO:0016020);; Cellular Component: integral component of membrane (GO:0016021);; Molecular Function: ATPase activity (GO:0016887);; Molecular Function: ATPase activity, coupled to transmembrane movement of substances…	cellular component: cell (GO:0005623);; cellular component: organelle (GO:0043226);; cellular component: cell part (GO:0044464);; molecular function: binding (GO:0005488);; cellular component: membrane (GO:0016020);; cellular component: organelle part (GO:0044422);; cellular component: membrane part (GO:0044425);; molecular function: catalytic activity (GO:0003824);; biological process: localizat…
Seita.5G166900	-2.47506	-2.58844	1.84093	3.22257	Molecular Function: electron carrier activity (GO:0009055);; Molecular Function: protein disulfide oxidoreductase activity (GO:0015035);;	molecular function: electron carrier activity (GO:0009055);; biological process: metabolic process (GO:0008152);; biological process: single-organism process (GO:0044699);; molecular function: catalytic activity (GO:0003824)
Seita.5G167100	-1.2414	-2.71063	1.90565	2.04638	Molecular Function: electron carrier activity (GO:0009055);; Molecular Function: protein disulfide oxidoreductase activity (GO:0015035);;	molecular function: electron carrier activity (GO:0009055);; biological process: metabolic process (GO:0008152);; biological process: single-organism process (GO:0044699);; molecular function: catalytic activity (GO:0003824)
Seita.5G169400	-2.03993	-2.27913	0.89425	3.42481	Molecular Function: FMN binding (GO:0010181);; Molecular Function: oxidoreductase activity (GO:0016491);;	molecular function: binding (GO:0005488);; molecular function: catalytic activity (GO:0003824)
Seita.5G191200	-2.43108	-1.92231	1.73545	2.61793	Cellular Component: plasma membrane (GO:0005886);; Biological Process: carbohydrate transport (GO:0008643);; Cellular Component: integral component of membrane (GO:0016021);;	cellular component: cell (GO:0005623);; cellular component: membrane (GO:0016020);; cellular component: cell part (GO:0044464);; biological process: single-organism process (GO:0044699);; biological process: localization (GO:0051179);; cellular component: membrane part (GO:0044425)
Seita.5G218600	-2.41412	-1.33347	0.993347	2.75424	Cellular Component: plasma membrane (GO:0005886);; Biological Process: carbohydrate transport (GO:0008643);; Cellular Component: integral component of membrane (GO:0016021);;	cellular component: cell (GO:0005623);; cellular component: membrane (GO:0016020);; cellular component: cell part (GO:0044464);; biological process: single-organism process (GO:0044699);; biological process: localization (GO:0051179);; cellular component: membrane part (GO:0044425)
Seita.5G234900	-2.3157	-2.6492	1.75601	3.20889	Molecular Function: monooxygenase activity (GO:0004497);; Molecular Function: iron ion binding (GO:0005506);; Molecular Function: oxidoreductase activity, acting on paired donors, with incorporation or reduction of molecular oxygen (GO:0016705);; Molecular Function: heme binding (GO:0020037);;	biological process: metabolic process (GO:0008152);; biological process: single-organism process (GO:0044699);; molecular function: catalytic activity (GO:0003824);; molecular function: binding (GO:0005488)
Seita.5G251100	-3.21723	-0.492706	1.74742	1.96251	Cellular Component: cytoplasm (GO:0005737);; Biological Process: carbohydrate metabolic process (GO:0005975);; Molecular Function: carbohydrate binding (GO:0030246);; Molecular Function: glucose-6-phosphate 1-epimerase activity (GO:0047938);;	cellular component: cell (GO:0005623);; cellular component: cell part (GO:0044464);; biological process: metabolic process (GO:0008152);; molecular function: binding (GO:0005488);; molecular function: catalytic activity (GO:0003824)
Seita.5G271900	-2.40087	-2.4008	1.6302	3.17147	Molecular Function: GTPase activity (GO:0003924);; Molecular Function: GTP binding (GO:0005525);;	molecular function: catalytic activity (GO:0003824);; molecular function: binding (GO:0005488)
Seita.5G284300	-1.26354	-1.56654	0.743658	2.08642	Molecular Function: protein serine/threonine kinase activity (GO:0004674);; Molecular Function: ATP binding (GO:0005524);; Cellular Component: cytoplasm (GO:0005737);; Biological Process: regulation of mitotic cell cycle (GO:0007346);; Cellular Component: integral component of membrane (GO:0016021);; Biological Process: signal transduction by protein phosphorylation (GO:0023014);; Biological Proc…	biological process: metabolic process (GO:0008152);; biological process: cellular process (GO:0009987);; molecular function: catalytic activity (GO:0003824);; molecular function: binding (GO:0005488);; cellular component: cell (GO:0005623);; cellular component: cell part (GO:0044464);; biological process: biological regulation (GO:0065007);; cellular component: membrane (GO:0016020);; cellular co…
Seita.5G312500	-2.3244	-0.647528	2.30039	0.671534	Molecular Function: protein kinase activity (GO:0004672);; Molecular Function: ATP binding (GO:0005524);; Cellular Component: integral component of membrane (GO:0016021);;	biological process: metabolic process (GO:0008152);; biological process: cellular process (GO:0009987);; molecular function: catalytic activity (GO:0003824);; molecular function: binding (GO:0005488);; cellular component: membrane (GO:0016020);; cellular component: membrane part (GO:0044425)
Seita.5G346100	-2.43048	-2.58007	1.95932	3.05122	--	--
Seita.5G358900	-2.66693	-3.1515	2.28794	3.53049	Molecular Function: DNA binding (GO:0003677);; Cellular Component: nucleus (GO:0005634);; Biological Process: regulation of transcription, DNA-templated (GO:0006355);;	molecular function: binding (GO:0005488);; cellular component: cell (GO:0005623);; cellular component: organelle (GO:0043226);; cellular component: cell part (GO:0044464);; biological process: biological regulation (GO:0065007)
Seita.5G386800	-1.51106	-2.00241	0.702735	2.81073	Molecular Function: iron ion binding (GO:0005506);; Cellular Component: membrane (GO:0016020);; Cellular Component: integral component of membrane (GO:0016021);; Molecular Function: oxidoreductase activity, acting on paired donors, with incorporation or reduction of molecular oxygen, NAD(P)H as one donor, and incorporation of one atom of oxygen (GO:0016709);; Molecular Function: heme binding (GO:…	molecular function: binding (GO:0005488);; cellular component: membrane (GO:0016020);; cellular component: membrane part (GO:0044425);; biological process: metabolic process (GO:0008152);; biological process: single-organism process (GO:0044699);; molecular function: catalytic activity (GO:0003824);; biological process: response to stimulus (GO:0050896);; biological process: multi-organism proces…
Seita.6G075700	-1.36512	-1.3103	0.701757	1.97367	Biological Process: biological_process (GO:0008150);; Biological Process: regulation of cell death (GO:0010941);; Biological Process: regulation of programmed cell death (GO:0043067);; Biological Process: negative regulation of programmed cell death (GO:0043069);; Biological Process: negative regulation of biological process (GO:0048519);; Biological Process: negative regulation of cellular proce…	biological process: biological regulation (GO:0065007)
Seita.6G166700	-1.60207	-1.63614	0.987907	2.2503	Molecular Function: catalytic activity (GO:0003824);; Cellular Component: cytoplasm (GO:0005737);; Cellular Component: cytosol (GO:0005829);;	molecular function: catalytic activity (GO:0003824);; cellular component: cell (GO:0005623);; cellular component: cell part (GO:0044464)
Seita.6G170300	-1.4815	-1.58679	2.89381	0.174475	Molecular Function: molecular_function (GO:0003674);; Molecular Function: binding (GO:0005488);; Molecular Function: protein binding (GO:0005515);; Molecular Function: chaperone binding (GO:0051087);;	molecular function: binding (GO:0005488)
Seita.6G181500	-2.76546	-2.76546	2.0975	3.43341	Molecular Function: alpha-amylase activity (GO:0004556);; Molecular Function: calcium ion binding (GO:0005509);; Biological Process: carbohydrate metabolic process (GO:0005975);; Molecular Function: alpha-amylase activity (releasing maltohexaose) (GO:0103025);;	molecular function: catalytic activity (GO:0003824);; molecular function: binding (GO:0005488);; biological process: metabolic process (GO:0008152)
Seita.6G227800	-0.940612	-2.1397	1.48406	1.59625	--	--
Seita.6G228100	-1.61611	-2.08679	0.818608	2.88428	--	--
Seita.6G234600	-2.29652	-2.02839	1.59129	2.73362	Molecular Function: ATP binding (GO:0005524);; Cellular Component: plasma membrane (GO:0005886);; Cellular Component: integral component of membrane (GO:0016021);; Molecular Function: ATPase activity (GO:0016887);; Molecular Function: ATPase activity, coupled to transmembrane movement of substances (GO:0042626);; Biological Process: transmembrane transport (GO:0055085);;	molecular function: binding (GO:0005488);; cellular component: cell (GO:0005623);; cellular component: membrane (GO:0016020);; cellular component: cell part (GO:0044464);; cellular component: membrane part (GO:0044425);; molecular function: catalytic activity (GO:0003824);; biological process: localization (GO:0051179);; molecular function: transporter activity (GO:0005215)
Seita.7G021800	-3.97338	-5.40481	4.14738	5.23081	Molecular Function: serine-type endopeptidase inhibitor activity (GO:0004867);; Biological Process: response to wounding (GO:0009611);;	biological process: biological regulation (GO:0065007);; molecular function: molecular function regulator (GO:0098772);; biological process: response to stimulus (GO:0050896)
Seita.7G141000	-2.92614	-3.13553	2.01171	4.04996	Molecular Function: serine-type endopeptidase inhibitor activity (GO:0004867);; Cellular Component: extracellular region (GO:0005576);;	biological process: biological regulation (GO:0065007);; molecular function: molecular function regulator (GO:0098772);; cellular component: extracellular region (GO:0005576)
Seita.7G145100	-1.66985	-1.69534	2.35812	1.00706	Molecular Function: transcriptional activator activity, RNA polymerase II transcription regulatory region sequence-specific binding (GO:0001228);; Cellular Component: nucleus (GO:0005634);; Molecular Function: protein dimerization activity (GO:0046983);;	biological process: biological regulation (GO:0065007);; molecular function: nucleic acid binding transcription factor activity (GO:0001071);; cellular component: cell (GO:0005623);; cellular component: organelle (GO:0043226);; cellular component: cell part (GO:0044464);; molecular function: binding (GO:0005488)
Seita.7G164500	-3.71635	-3.60662	2.7636	4.55937	Molecular Function: hydrolase activity, hydrolyzing O-glycosyl compounds (GO:0004553);; Biological Process: carbohydrate metabolic process (GO:0005975);; Cellular Component: integral component of membrane (GO:0016021);;	molecular function: catalytic activity (GO:0003824);; biological process: metabolic process (GO:0008152);; cellular component: membrane (GO:0016020);; cellular component: membrane part (GO:0044425)
Seita.7G167100	-1.43896	-1.4508	0.700662	2.1891	Cellular Component: integral component of membrane (GO:0016021);;	cellular component: membrane (GO:0016020);; cellular component: membrane part (GO:0044425)
Seita.7G179000	-2.73684	-0.400318	0.797676	2.33948	--	--
Seita.7G181300	-1.54947	-1.43961	0.580839	2.40824	Molecular Function: sucrose alpha-glucosidase activity (GO:0004575);; Biological Process: carbohydrate metabolic process (GO:0005975);; Cellular Component: integral component of membrane (GO:0016021);;	molecular function: catalytic activity (GO:0003824);; biological process: metabolic process (GO:0008152);; cellular component: membrane (GO:0016020);; cellular component: membrane part (GO:0044425)
Seita.7G184600	-1.84996	-1.94964	1.08219	2.71741	Cellular Component: nucleus (GO:0005634);; Molecular Function: sequence-specific DNA binding (GO:0043565);; Biological Process: positive regulation of transcription, DNA-templated (GO:0045893);;	cellular component: cell (GO:0005623);; cellular component: organelle (GO:0043226);; cellular component: cell part (GO:0044464);; molecular function: binding (GO:0005488);; biological process: biological regulation (GO:0065007)
Seita.7G228200	-2.95283	-1.36011	1.63891	2.67404	Molecular Function: calcium-transporting ATPase activity (GO:0005388);; Molecular Function: calmodulin binding (GO:0005516);; Molecular Function: ATP binding (GO:0005524);; Cellular Component: integral component of membrane (GO:0016021);; Molecular Function: cation-transporting ATPase activity (GO:0019829);; Cellular Component: intracellular membrane-bounded organelle (GO:0043231);;	biological process: localization (GO:0051179);; molecular function: catalytic activity (GO:0003824);; molecular function: transporter activity (GO:0005215);; molecular function: binding (GO:0005488);; cellular component: membrane (GO:0016020);; cellular component: membrane part (GO:0044425);; cellular component: cell (GO:0005623);; cellular component: organelle (GO:0043226);; cellular component: …
Seita.7G231300	-1.77769	-1.74631	1.21505	2.30895	Molecular Function: mRNA binding (GO:0003729);; Cellular Component: cytoplasm (GO:0005737);; Biological Process: mRNA destabilization (GO:0061157);;	molecular function: binding (GO:0005488);; cellular component: cell (GO:0005623);; cellular component: cell part (GO:0044464);; biological process: biological regulation (GO:0065007)
Seita.7G280200	-2.32121	-2.42968	0.727047	4.02385	--	--
Seita.7G306500	-1.81038	-1.69075	1.16413	2.337	Molecular Function: DNA binding (GO:0003677);; Cellular Component: nucleus (GO:0005634);; Biological Process: regulation of transcription, DNA-templated (GO:0006355);;	molecular function: binding (GO:0005488);; cellular component: cell (GO:0005623);; cellular component: organelle (GO:0043226);; cellular component: cell part (GO:0044464);; biological process: biological regulation (GO:0065007)
Seita.8G008000	-1.81189	-1.84606	1.19296	2.46499	Molecular Function: DNA binding (GO:0003677);; Cellular Component: nucleus (GO:0005634);; Biological Process: regulation of transcription, DNA-templated (GO:0006355);;	molecular function: binding (GO:0005488);; cellular component: cell (GO:0005623);; cellular component: organelle (GO:0043226);; cellular component: cell part (GO:0044464);; biological process: biological regulation (GO:0065007)
Seita.8G023200	-1.47919	-1.81299	1.20127	2.09092	Molecular Function: catalytic activity (GO:0003824);;	molecular function: catalytic activity (GO:0003824)
Seita.8G023500	-1.35807	-1.31824	0.120283	2.55603	Molecular Function: phosphatase activity (GO:0016791);;	molecular function: catalytic activity (GO:0003824)
Seita.8G024200	-1.98317	-2.38656	1.38174	2.98799	Molecular Function: catalytic activity (GO:0003824);;	molecular function: catalytic activity (GO:0003824)
Seita.8G028000	-1.56744	-1.13538	0.877043	1.82578	Molecular Function: long-chain fatty acid-CoA ligase activity (GO:0004467);; Cellular Component: endoplasmic reticulum (GO:0005783);; Cellular Component: membrane (GO:0016020);;	molecular function: catalytic activity (GO:0003824);; cellular component: cell (GO:0005623);; cellular component: organelle (GO:0043226);; cellular component: cell part (GO:0044464);; cellular component: membrane (GO:0016020)
Seita.8G067500	-1.80861	-1.96991	1.39026	2.38826	--	--
Seita.8G099900	-1.63491	-1.99448	1.20319	2.4262	--	--
Seita.8G140500	-1.08018	-1.9879	0.537926	2.53015	Molecular Function: hydrolase activity (GO:0016787);;	molecular function: catalytic activity (GO:0003824)
Seita.8G178900	-1.58414	-1.63988	1.07838	2.14563	Molecular Function: chitinase activity (GO:0004568);; Cellular Component: extracellular region (GO:0005576);; Biological Process: carbohydrate metabolic process (GO:0005975);;	molecular function: catalytic activity (GO:0003824);; cellular component: extracellular region (GO:0005576);; biological process: metabolic process (GO:0008152)
Seita.8G183900	-2.35149	-1.51245	1.34435	2.51959	Biological Process: long-chain fatty acid metabolic process (GO:0001676);; Molecular Function: acyl-CoA oxidase activity (GO:0003997);; Molecular Function: fatty acid binding (GO:0005504);; Cellular Component: peroxisome (GO:0005777);; Biological Process: fatty acid beta-oxidation using acyl-CoA oxidase (GO:0033540);; Molecular Function: flavin adenine dinucleotide binding (GO:0050660);; Biologic…	biological process: metabolic process (GO:0008152);; biological process: cellular process (GO:0009987);; biological process: single-organism process (GO:0044699);; molecular function: catalytic activity (GO:0003824);; molecular function: binding (GO:0005488);; cellular component: cell (GO:0005623);; cellular component: organelle (GO:0043226);; cellular component: cell part (GO:0044464);; biologic…
Seita.8G188300	-1.64629	-1.57143	0.261157	2.95657	Molecular Function: transferase activity, transferring acyl groups other than amino-acyl groups (GO:0016747);;	molecular function: catalytic activity (GO:0003824)
Seita.8G235800	-4.19465	-0.860822	2.55266	2.50282	Molecular Function: serine-type endopeptidase inhibitor activity (GO:0004867);; Cellular Component: extracellular region (GO:0005576);;	biological process: biological regulation (GO:0065007);; molecular function: molecular function regulator (GO:0098772);; cellular component: extracellular region (GO:0005576)
Seita.9G024300	-2.59378	-1.6881	1.44823	2.83365	Molecular Function: catalytic activity (GO:0003824);;	molecular function: catalytic activity (GO:0003824)
Seita.9G024400	-2.03711	-1.84977	1.01412	2.87276	Biological Process: metal ion transport (GO:0030001);; Molecular Function: metal ion binding (GO:0046872);;	biological process: localization (GO:0051179);; molecular function: binding (GO:0005488)
Seita.9G045500	-2.02752	-1.19011	0.988002	2.22963	--	--
Seita.9G127000	-1.55667	-1.43349	1.05504	1.93511	Molecular Function: hydrolase activity (GO:0016787);;	molecular function: catalytic activity (GO:0003824)
Seita.9G191400	-2.58524	-2.08979	1.47085	3.20418	Molecular Function: catalytic activity (GO:0003824);; Biological Process: transsulfuration (GO:0019346);; Molecular Function: pyridoxal phosphate binding (GO:0030170);;	molecular function: catalytic activity (GO:0003824);; biological process: metabolic process (GO:0008152);; biological process: cellular process (GO:0009987);; biological process: single-organism process (GO:0044699);; molecular function: binding (GO:0005488)
Seita.9G238900	-1.61029	-1.59102	2.50814	0.693179	--	--
Seita.9G259900	-1.86322	-1.92339	0.709477	3.07713	Molecular Function: nucleic acid binding (GO:0003676);; Molecular Function: 3'-5' exonuclease activity (GO:0008408);;	molecular function: binding (GO:0005488);; biological process: metabolic process (GO:0008152);; biological process: cellular process (GO:0009987);; molecular function: catalytic activity (GO:0003824)
Seita.9G347700	-1.52289	-1.38129	0.969892	1.93429	Molecular Function: phospholipase D activity (GO:0004630);; Cellular Component: plasma membrane (GO:0005886);; Biological Process: phospholipid catabolic process (GO:0009395);;	molecular function: catalytic activity (GO:0003824);; cellular component: cell (GO:0005623);; cellular component: membrane (GO:0016020);; cellular component: cell part (GO:0044464);; biological process: metabolic process (GO:0008152);; biological process: cellular process (GO:0009987);; biological process: single-organism process (GO:0044699)
Seita.9G389200	-3.3306	-0.00862491	1.35399	1.98524	Molecular Function: hydrolase activity, hydrolyzing O-glycosyl compounds (GO:0004553);; Biological Process: carbohydrate metabolic process (GO:0005975);; Cellular Component: anchored component of plasma membrane (GO:0046658);;	molecular function: catalytic activity (GO:0003824);; biological process: metabolic process (GO:0008152);; cellular component: cell (GO:0005623);; cellular component: membrane (GO:0016020);; cellular component: membrane part (GO:0044425);; cellular component: cell part (GO:0044464)
Seita.9G471800	-2.87776	-0.654709	1.66885	1.86363	--	--
Seita.9G561400	-1.87655	-1.47149	-1.87655	5.22458	Biological Process: malate transport (GO:0015743);; Cellular Component: integral component of membrane (GO:0016021);;	biological process: single-organism process (GO:0044699);; biological process: localization (GO:0051179);; cellular component: membrane (GO:0016020);; cellular component: membrane part (GO:0044425)
Seita.9G561500	-1.20146	-1.70651	-0.136886	3.04486	Molecular Function: cysteine-type peptidase activity (GO:0008234);; Biological Process: malate transport (GO:0015743);; Cellular Component: integral component of membrane (GO:0016021);; Molecular Function: oxidoreductase activity (GO:0016491);; Molecular Function: metal ion binding (GO:0046872);;	biological process: metabolic process (GO:0008152);; molecular function: catalytic activity (GO:0003824);; biological process: single-organism process (GO:0044699);; biological process: localization (GO:0051179);; cellular component: membrane (GO:0016020);; cellular component: membrane part (GO:0044425);; molecular function: binding (GO:0005488)
Seita.9G571600	-2.62013	-2.62013	2.00213	3.23813	Molecular Function: water channel activity (GO:0015250);; Cellular Component: integral component of membrane (GO:0016021);;	biological process: single-organism process (GO:0044699);; biological process: localization (GO:0051179);; molecular function: transporter activity (GO:0005215);; cellular component: membrane (GO:0016020);; cellular component: membrane part (GO:0044425)
Setaria_italica_newGene_2165	-0.00333776	-2.94573	1.40097	1.5481	Cellular Component: integral component of membrane (GO:0016021);;	cellular component: membrane (GO:0016020);; cellular component: membrane part (GO:0044425)
Setaria_italica_newGene_2166	-0.44219	-2.2195	0.639486	2.02221	Cellular Component: integral component of membrane (GO:0016021);;	cellular component: membrane (GO:0016020);; cellular component: membrane part (GO:0044425)
Setaria_italica_newGene_2989	-2.07042	-1.53586	0.619492	2.98679	--	--
Setaria_italica_newGene_3060	-1.71945	-0.955235	0.607609	2.06707	--	--
Setaria_italica_newGene_834	-1.53713	-1.69427	0.472369	2.75903	--	--
