# Supplementary material for: Leaf Senescence Regulation Mechanism Based on Comparative Transcriptome Analysis in Foxtail Millet
Source: Int J Mol Sci. 2024 Mar 31;25(7):3905. doi: 10.3390/ijms25073905 (PMC11011800; doi:10.3390/ijms25073905)
Supplement: Supplementary file 1 [file ijms-25-03905-s001.zip › Supplementary Table S7.xlsx]

## Sheet: Supplementary Table 7
Supplementary Table 7. A dataset of DEGs with GO annotation in the C7 cluster under light or dark conditions.
#ID	LS-Light	SS-Light	LS-Dark	SS-Dark	GO_annotation	GO_second_level_annotation
Seita.1G019100	-1.54051	1.76786	-0.0885533	-0.138801	Biological Process: metal ion transport (GO:0030001);; Molecular Function: metal ion binding (GO:0046872);;	biological process: localization (GO:0051179);; molecular function: binding (GO:0005488)
Seita.1G049200	-0.253593	0.143188	-0.319642	0.430047	Molecular Function: copper ion binding (GO:0005507);; Molecular Function: ATP binding (GO:0005524);; Cellular Component: integral component of membrane (GO:0016021);; Molecular Function: copper-transporting ATPase activity (GO:0043682);;	molecular function: binding (GO:0005488);; cellular component: membrane (GO:0016020);; cellular component: membrane part (GO:0044425);; biological process: localization (GO:0051179);; molecular function: catalytic activity (GO:0003824);; molecular function: transporter activity (GO:0005215)
Seita.1G050000	-0.70115	1.18563	-0.562716	0.0782348	--	--
Seita.1G072900	-1.26253	1.04146	-1.23767	1.45873	--	--
Seita.1G074700	-1.50969	1.52382	-1.66051	1.64639	Biological Process: male meiosis II (GO:0007142);;	biological process: reproduction (GO:0000003);; biological process: cellular process (GO:0009987);; biological process: reproductive process (GO:0022414);; biological process: multicellular organismal process (GO:0032501);; biological process: single-organism process (GO:0044699);; biological process: multi-organism process (GO:0051704);; biological process: cellular component organization or bio…
Seita.1G088800	-0.414611	0.733183	-0.260627	-0.0579443	Cellular Component: exocyst (GO:0000145);; Biological Process: exocytosis (GO:0006887);; Biological Process: protein transport (GO:0015031);;	cellular component: cell (GO:0005623);; cellular component: macromolecular complex (GO:0032991);; cellular component: cell part (GO:0044464);; biological process: cellular process (GO:0009987);; biological process: single-organism process (GO:0044699);; biological process: localization (GO:0051179)
Seita.1G116400	-2.27294	0.724904	0.884911	0.663129	Molecular Function: serine-type carboxypeptidase activity (GO:0004185);;	biological process: metabolic process (GO:0008152);; molecular function: catalytic activity (GO:0003824)
Seita.1G127700	-3.43408	1.40552	1.97662	0.0519346	Cellular Component: anchored component of plasma membrane (GO:0046658);;	cellular component: cell (GO:0005623);; cellular component: membrane (GO:0016020);; cellular component: membrane part (GO:0044425);; cellular component: cell part (GO:0044464)
Seita.1G130600	-0.721479	0.893603	-0.536533	0.364409	Cellular Component: nucleus (GO:0005634);; Cellular Component: endoplasmic reticulum (GO:0005783);; Molecular Function: kinase activity (GO:0016301);; Biological Process: negative regulation of long-day photoperiodism, flowering (GO:0048579);;	cellular component: cell (GO:0005623);; cellular component: organelle (GO:0043226);; cellular component: cell part (GO:0044464);; molecular function: catalytic activity (GO:0003824);; biological process: biological regulation (GO:0065007)
Seita.1G135700	-2.33034	0.870294	0.996327	0.463724	Cellular Component: plasma membrane (GO:0005886);; Biological Process: carbohydrate transport (GO:0008643);; Cellular Component: integral component of membrane (GO:0016021);; Molecular Function: sugar transmembrane transporter activity (GO:0051119);;	cellular component: cell (GO:0005623);; cellular component: membrane (GO:0016020);; cellular component: cell part (GO:0044464);; biological process: single-organism process (GO:0044699);; biological process: localization (GO:0051179);; cellular component: membrane part (GO:0044425);; molecular function: transporter activity (GO:0005215)
Seita.1G160200	-0.0695493	1.14641	-0.715984	-0.360876	Cellular Component: integral component of membrane (GO:0016021);;	cellular component: membrane (GO:0016020);; cellular component: membrane part (GO:0044425)
Seita.1G216100	-0.519483	0.149185	0.108595	0.261704	Molecular Function: copper ion binding (GO:0005507);; Molecular Function: primary amine oxidase activity (GO:0008131);; Biological Process: amine metabolic process (GO:0009308);; Molecular Function: quinone binding (GO:0048038);;	molecular function: binding (GO:0005488);; biological process: metabolic process (GO:0008152);; biological process: single-organism process (GO:0044699);; molecular function: catalytic activity (GO:0003824)
Seita.1G220300	-0.046377	1.01573	-0.556046	-0.413306	Molecular Function: protein binding (GO:0005515);;	molecular function: binding (GO:0005488)
Seita.1G241300	-2.51579	2.44692	-0.0633128	0.132183	Molecular Function: nucleotide-sugar transmembrane transporter activity (GO:0005338);; Molecular Function: UDP-xylose transmembrane transporter activity (GO:0005464);; Cellular Component: Golgi apparatus (GO:0005794);; Molecular Function: antiporter activity (GO:0015297);; Cellular Component: integral component of membrane (GO:0016021);; Molecular Function: transmembrane transporter activity (GO:…	biological process: single-organism process (GO:0044699);; biological process: localization (GO:0051179);; molecular function: transporter activity (GO:0005215);; cellular component: cell (GO:0005623);; cellular component: organelle (GO:0043226);; cellular component: cell part (GO:0044464);; cellular component: membrane (GO:0016020);; cellular component: membrane part (GO:0044425)
Seita.1G256700	-0.50695	0.263765	-0.394864	0.638049	Molecular Function: GTPase activity (GO:0003924);; Molecular Function: GTP binding (GO:0005525);; Biological Process: intracellular protein transport (GO:0006886);; Cellular Component: endomembrane system (GO:0012505);; Biological Process: Rab protein signal transduction (GO:0032482);;	molecular function: catalytic activity (GO:0003824);; molecular function: binding (GO:0005488);; biological process: localization (GO:0051179);; cellular component: cell (GO:0005623);; cellular component: cell part (GO:0044464);; biological process: cellular process (GO:0009987);; biological process: signaling (GO:0023052);; biological process: single-organism process (GO:0044699);; biological pr…
Seita.1G292500	-0.471065	0.759726	-0.0947545	-0.193906	Biological Process: hydrotropism (GO:0010274);;	biological process: response to stimulus (GO:0050896)
Seita.1G298000	-0.519884	1.09854	-0.465153	-0.113501	Molecular Function: Rho GDP-dissociation inhibitor activity (GO:0005094);; Cellular Component: cytoplasm (GO:0005737);;	biological process: biological regulation (GO:0065007);; molecular function: molecular function regulator (GO:0098772);; cellular component: cell (GO:0005623);; cellular component: cell part (GO:0044464)
Seita.1G316300	-0.0984354	1.21797	-0.424357	-0.69518	--	--
Seita.1G319800	-1.07808	1.92557	-0.453568	-0.393916	Molecular Function: protein dimerization activity (GO:0046983);;	molecular function: binding (GO:0005488)
Seita.1G323700	-0.169758	0.926827	-0.363088	-0.393981	Molecular Function: trehalose-phosphatase activity (GO:0004805);; Biological Process: trehalose biosynthetic process (GO:0005992);;	biological process: metabolic process (GO:0008152);; biological process: cellular process (GO:0009987);; molecular function: catalytic activity (GO:0003824);; biological process: single-organism process (GO:0044699)
Seita.1G332900	-0.609234	1.13915	-0.077977	-0.451939	Cellular Component: integral component of membrane (GO:0016021);;	cellular component: membrane (GO:0016020);; cellular component: membrane part (GO:0044425)
Seita.1G335800	-0.649874	1.51337	-0.18041	-0.683082	Cellular Component: nucleus (GO:0005634);; Biological Process: regulation of transcription, DNA-templated (GO:0006355);; Molecular Function: lipid binding (GO:0008289);; Molecular Function: sequence-specific DNA binding (GO:0043565);;	cellular component: cell (GO:0005623);; cellular component: organelle (GO:0043226);; cellular component: cell part (GO:0044464);; biological process: biological regulation (GO:0065007);; molecular function: binding (GO:0005488)
Seita.1G339100	-0.901807	0.704301	-0.443881	0.641386	Molecular Function: protein kinase activity (GO:0004672);; Molecular Function: ATP binding (GO:0005524);;	biological process: metabolic process (GO:0008152);; biological process: cellular process (GO:0009987);; molecular function: catalytic activity (GO:0003824);; molecular function: binding (GO:0005488)
Seita.1G339600	0.144547	0.47085	-0.749083	0.133686	Molecular Function: intramolecular lyase activity (GO:0016872);;	molecular function: catalytic activity (GO:0003824)
Seita.1G359600	-0.591331	1.30253	-0.484355	-0.226842	Molecular Function: DNA binding (GO:0003677);; Cellular Component: nucleus (GO:0005634);; Biological Process: regulation of transcription, DNA-templated (GO:0006355);;	molecular function: binding (GO:0005488);; cellular component: cell (GO:0005623);; cellular component: organelle (GO:0043226);; cellular component: cell part (GO:0044464);; biological process: biological regulation (GO:0065007)
Seita.1G364900	-0.856235	0.951237	-0.0216457	-0.0733566	--	--
Seita.2G026700	-0.524206	1.52015	-0.19373	-0.802215	Biological Process: amino acid transmembrane transport (GO:0003333);; Cellular Component: plasma membrane (GO:0005886);; Molecular Function: amino acid transmembrane transporter activity (GO:0015171);; Cellular Component: integral component of membrane (GO:0016021);;	biological process: single-organism process (GO:0044699);; biological process: localization (GO:0051179);; cellular component: cell (GO:0005623);; cellular component: membrane (GO:0016020);; cellular component: cell part (GO:0044464);; molecular function: transporter activity (GO:0005215);; cellular component: membrane part (GO:0044425)
Seita.2G037900	-0.790307	1.43399	-0.21171	-0.431973	Biological Process: multicellular organism development (GO:0007275);;	biological process: multicellular organismal process (GO:0032501);; biological process: developmental process (GO:0032502);; biological process: single-organism process (GO:0044699)
Seita.2G078100	-1.06477	1.62622	0.153476	-0.714929	--	--
Seita.2G079600	-0.114351	1.09193	-0.404008	-0.57357	Molecular Function: protein kinase activity (GO:0004672);; Molecular Function: ATP binding (GO:0005524);; Cellular Component: plasma membrane (GO:0005886);; Cellular Component: integral component of membrane (GO:0016021);;	biological process: metabolic process (GO:0008152);; biological process: cellular process (GO:0009987);; molecular function: catalytic activity (GO:0003824);; molecular function: binding (GO:0005488);; cellular component: cell (GO:0005623);; cellular component: membrane (GO:0016020);; cellular component: cell part (GO:0044464);; cellular component: membrane part (GO:0044425)
Seita.2G132800	-1.61698	1.59494	-0.452843	0.474878	Biological Process: lipid metabolic process (GO:0006629);; Molecular Function: fatty-acyl-CoA reductase (alcohol-forming) activity (GO:0080019);;	biological process: metabolic process (GO:0008152);; biological process: single-organism process (GO:0044699);; molecular function: catalytic activity (GO:0003824)
Seita.2G153700	-0.270997	0.661404	-0.764657	0.374249	Cellular Component: plasma membrane (GO:0005886);; Cellular Component: integral component of membrane (GO:0016021);;	cellular component: cell (GO:0005623);; cellular component: membrane (GO:0016020);; cellular component: cell part (GO:0044464);; cellular component: membrane part (GO:0044425)
Seita.2G173700	0.176984	0.282476	-0.864969	0.405509	Cellular Component: cytosol (GO:0005829);; Biological Process: tricarboxylic acid cycle (GO:0006099);; Molecular Function: phosphoenolpyruvate carboxylase activity (GO:0008964);; Cellular Component: chloroplast (GO:0009507);; Biological Process: carbon fixation (GO:0015977);; Cellular Component: apoplast (GO:0048046);; Biological Process: leaf development (GO:0048366);;	cellular component: cell (GO:0005623);; cellular component: cell part (GO:0044464);; biological process: metabolic process (GO:0008152);; biological process: cellular process (GO:0009987);; biological process: single-organism process (GO:0044699);; molecular function: catalytic activity (GO:0003824);; cellular component: organelle (GO:0043226);; cellular component: extracellular region (GO:000557…
Seita.2G221700	-0.250728	1.47745	-0.461543	-0.765184	Biological Process: polyamine biosynthetic process (GO:0006596);; Molecular Function: thermospermine synthase activity (GO:0010487);;	biological process: metabolic process (GO:0008152);; biological process: cellular process (GO:0009987);; molecular function: catalytic activity (GO:0003824)
Seita.2G268700	0.358425	0.502023	-0.917523	0.0570737	Molecular Function: pyruvate dehydrogenase (acetyl-transferring) activity (GO:0004739);; Cellular Component: mitochondrial pyruvate dehydrogenase complex (GO:0005967);; Biological Process: acetyl-CoA biosynthetic process from pyruvate (GO:0006086);;	biological process: metabolic process (GO:0008152);; biological process: single-organism process (GO:0044699);; molecular function: catalytic activity (GO:0003824);; cellular component: cell (GO:0005623);; cellular component: macromolecular complex (GO:0032991);; cellular component: organelle (GO:0043226);; cellular component: organelle part (GO:0044422);; cellular component: cell part (GO:004446…
Seita.2G381800	-1.80477	0.795011	0.193276	0.81648	Biological Process: regulation of monopolar cell growth (GO:0051513);;	biological process: biological regulation (GO:0065007)
Seita.2G386800	0.305396	-0.00123289	-0.62959	0.325427	--	--
Seita.2G392700	-0.783481	1.5731	-0.237207	-0.55241	Molecular Function: calmodulin binding (GO:0005516);; Molecular Function: ATP binding (GO:0005524);; Cellular Component: nucleus (GO:0005634);; Cellular Component: cytoplasm (GO:0005737);; Molecular Function: calcium-dependent protein serine/threonine kinase activity (GO:0009931);; Biological Process: peptidyl-serine phosphorylation (GO:0018105);; Biological Process: intracellular signal transduc…	molecular function: binding (GO:0005488);; cellular component: cell (GO:0005623);; cellular component: organelle (GO:0043226);; cellular component: cell part (GO:0044464);; biological process: metabolic process (GO:0008152);; biological process: cellular process (GO:0009987);; molecular function: catalytic activity (GO:0003824);; biological process: signaling (GO:0023052);; biological process: si…
Seita.2G411400	-0.866382	1.63899	-0.723724	-0.0488866	Molecular Function: sulfotransferase activity (GO:0008146);; Cellular Component: integral component of membrane (GO:0016021);;	molecular function: catalytic activity (GO:0003824);; cellular component: membrane (GO:0016020);; cellular component: membrane part (GO:0044425)
Seita.2G411800	-0.650301	0.228649	-0.20481	0.626462	Molecular Function: monooxygenase activity (GO:0004497);; Molecular Function: iron ion binding (GO:0005506);; Cellular Component: integral component of membrane (GO:0016021);; Biological Process: sterol metabolic process (GO:0016125);; Molecular Function: oxidoreductase activity (GO:0016491);; Molecular Function: oxidoreductase activity, acting on paired donors, with incorporation or reduction of…	biological process: metabolic process (GO:0008152);; biological process: single-organism process (GO:0044699);; molecular function: catalytic activity (GO:0003824);; molecular function: binding (GO:0005488);; cellular component: membrane (GO:0016020);; cellular component: membrane part (GO:0044425)
Seita.2G429200	-0.643784	0.326716	-0.352779	0.669847	Cellular Component: integral component of membrane (GO:0016021);;	cellular component: membrane (GO:0016020);; cellular component: membrane part (GO:0044425)
Seita.3G004500	-1.44348	0.832311	-1.47098	2.08215	Cellular Component: integral component of membrane (GO:0016021);;	cellular component: membrane (GO:0016020);; cellular component: membrane part (GO:0044425)
Seita.3G017700	-0.575595	0.519649	-0.590271	0.646216	Molecular Function: catalytic activity (GO:0003824);;	molecular function: catalytic activity (GO:0003824)
Seita.3G030300	-0.179732	0.640337	-0.821859	0.361254	Molecular Function: thiol-dependent ubiquitin-specific protease activity (GO:0004843);; Cellular Component: cytoplasm (GO:0005737);; Biological Process: ubiquitin-dependent protein catabolic process (GO:0006511);; Biological Process: protein deubiquitination (GO:0016579);;	biological process: metabolic process (GO:0008152);; molecular function: catalytic activity (GO:0003824);; cellular component: cell (GO:0005623);; cellular component: cell part (GO:0044464);; biological process: cellular process (GO:0009987)
Seita.3G034600	-0.931772	0.542003	-0.0372282	0.426997	Molecular Function: RNA binding (GO:0003723);; Molecular Function: structural constituent of ribosome (GO:0003735);; Biological Process: translation (GO:0006412);; Cellular Component: cytosolic large ribosomal subunit (GO:0022625);;	molecular function: binding (GO:0005488);; molecular function: structural molecule activity (GO:0005198);; biological process: metabolic process (GO:0008152);; biological process: cellular process (GO:0009987);; cellular component: cell (GO:0005623);; cellular component: macromolecular complex (GO:0032991);; cellular component: organelle (GO:0043226);; cellular component: organelle part (GO:00444…
Seita.3G084300	-0.546207	1.23919	0.092385	-0.785363	Molecular Function: hydrolase activity, hydrolyzing O-glycosyl compounds (GO:0004553);; Cellular Component: cytoplasm (GO:0005737);; Biological Process: carbohydrate metabolic process (GO:0005975);; Biological Process: establishment or maintenance of cell polarity (GO:0007163);; Cellular Component: actin cytoskeleton (GO:0015629);; Biological Process: cell migration (GO:0016477);; Molecular Funct…	molecular function: catalytic activity (GO:0003824);; cellular component: cell (GO:0005623);; cellular component: cell part (GO:0044464);; biological process: metabolic process (GO:0008152);; biological process: cellular process (GO:0009987);; biological process: single-organism process (GO:0044699);; cellular component: organelle (GO:0043226);; biological process: locomotion (GO:0040011);; biolo…
Seita.3G087800	-0.867614	1.32494	-0.906889	0.44956	--	--
Seita.3G093600	-0.797407	1.16635	-0.615917	0.246971	Molecular Function: calcium ion binding (GO:0005509);; Molecular Function: calmodulin binding (GO:0005516);; Molecular Function: ATP binding (GO:0005524);; Cellular Component: nucleus (GO:0005634);; Cellular Component: cytoplasm (GO:0005737);; Cellular Component: plasma membrane (GO:0005886);; Molecular Function: calcium-dependent protein serine/threonine kinase activity (GO:0009931);; Biological…	molecular function: binding (GO:0005488);; cellular component: cell (GO:0005623);; cellular component: organelle (GO:0043226);; cellular component: cell part (GO:0044464);; cellular component: membrane (GO:0016020);; biological process: metabolic process (GO:0008152);; biological process: cellular process (GO:0009987);; molecular function: catalytic activity (GO:0003824);; biological process: sig…
Seita.3G100600	-0.640843	0.306479	-0.417512	0.751876	--	--
Seita.3G101100	-0.192343	1.20565	-0.760874	-0.252431	Cellular Component: Golgi membrane (GO:0000139);; Biological Process: plant-type cell wall organization (GO:0009664);; Molecular Function: transferase activity, transferring glycosyl groups (GO:0016757);;	cellular component: cell (GO:0005623);; cellular component: membrane (GO:0016020);; cellular component: organelle (GO:0043226);; cellular component: organelle part (GO:0044422);; cellular component: cell part (GO:0044464);; biological process: cellular process (GO:0009987);; biological process: cellular component organization or biogenesis (GO:0071840);; molecular function: catalytic activity (GO…
Seita.3G102900	-0.707063	0.793446	-0.729091	0.642708	Molecular Function: mRNA binding (GO:0003729);; Biological Process: poly(A)+ mRNA export from nucleus (GO:0016973);; Molecular Function: metal ion binding (GO:0046872);;	molecular function: binding (GO:0005488);; biological process: metabolic process (GO:0008152);; biological process: localization (GO:0051179)
Seita.3G109300	-0.177776	0.908256	-0.950919	0.220439	Molecular Function: malic enzyme activity (GO:0004470);; Molecular Function: malate dehydrogenase (decarboxylating) (NAD+) activity (GO:0004471);; Molecular Function: malate dehydrogenase (decarboxylating) (NADP+) activity (GO:0004473);; Biological Process: pyruvate metabolic process (GO:0006090);; Biological Process: malate metabolic process (GO:0006108);; Cellular Component: chloroplast (GO:000…	biological process: metabolic process (GO:0008152);; biological process: single-organism process (GO:0044699);; molecular function: catalytic activity (GO:0003824);; biological process: cellular process (GO:0009987);; cellular component: cell (GO:0005623);; cellular component: organelle (GO:0043226);; cellular component: cell part (GO:0044464);; molecular function: binding (GO:0005488)
Seita.3G110000	-0.333447	1.40137	-0.495419	-0.572503	Molecular Function: protein binding (GO:0005515);;	molecular function: binding (GO:0005488)
Seita.3G120500	-0.600192	0.456969	0.122105	0.0211173	Biological Process: cellular calcium ion homeostasis (GO:0006874);; Cellular Component: plant-type vacuole membrane (GO:0009705);; Molecular Function: calcium:proton antiporter activity (GO:0015369);; Cellular Component: integral component of membrane (GO:0016021);; Biological Process: calcium ion transmembrane transport (GO:0070588);;	biological process: cellular process (GO:0009987);; biological process: single-organism process (GO:0044699);; biological process: biological regulation (GO:0065007);; cellular component: cell (GO:0005623);; cellular component: membrane (GO:0016020);; cellular component: organelle (GO:0043226);; cellular component: organelle part (GO:0044422);; cellular component: cell part (GO:0044464);; biologi…
Seita.3G151100	0.149516	0.277675	-0.624618	0.197427	Molecular Function: aspartic-type endopeptidase activity (GO:0004190);;	biological process: metabolic process (GO:0008152);; molecular function: catalytic activity (GO:0003824)
Seita.3G170700	-0.350826	0.360197	-0.675959	0.666588	--	--
Seita.3G181300	-0.751789	1.0992	-0.994283	0.646869	Molecular Function: GTPase activity (GO:0003924);; Molecular Function: GTP binding (GO:0005525);; Cellular Component: nucleus (GO:0005634);; Cellular Component: cytoplasm (GO:0005737);; Cellular Component: cytoskeleton (GO:0005856);; Cellular Component: plasma membrane (GO:0005886);; Cellular Component: cell cortex (GO:0005938);; Biological Process: actin filament organization (GO:0007015);; Biol…	molecular function: catalytic activity (GO:0003824);; molecular function: binding (GO:0005488);; cellular component: cell (GO:0005623);; cellular component: organelle (GO:0043226);; cellular component: cell part (GO:0044464);; cellular component: membrane (GO:0016020);; biological process: cellular process (GO:0009987);; biological process: single-organism process (GO:0044699);; biological proces…
Seita.3G190800	-0.883497	1.45748	-0.0272588	-0.54672	--	--
Seita.3G218900	-0.0830497	1.31078	-0.828148	-0.399582	Cellular Component: integral component of membrane (GO:0016021);;	cellular component: membrane (GO:0016020);; cellular component: membrane part (GO:0044425)
Seita.3G220700	-0.520075	0.484266	-0.0328771	0.068686	Molecular Function: RNA polymerase II core promoter proximal region sequence-specific DNA binding (GO:0000978);; Molecular Function: RNA polymerase II transcription factor activity, sequence-specific DNA binding (GO:0000981);; Cellular Component: nucleus (GO:0005634);; Biological Process: regulation of transcription from RNA polymerase II promoter (GO:0006357);;	molecular function: binding (GO:0005488);; biological process: biological regulation (GO:0065007);; molecular function: nucleic acid binding transcription factor activity (GO:0001071);; cellular component: cell (GO:0005623);; cellular component: organelle (GO:0043226);; cellular component: cell part (GO:0044464)
Seita.3G242000	-1.39685	2.24484	-1.24141	0.393417	Biological Process: microtubule cytoskeleton organization (GO:0000226);; Biological Process: mitotic cell cycle (GO:0000278);; Molecular Function: GTPase activity (GO:0003924);; Molecular Function: structural constituent of cytoskeleton (GO:0005200);; Molecular Function: GTP binding (GO:0005525);; Cellular Component: cytoplasm (GO:0005737);; Cellular Component: microtubule (GO:0005874);; Biologic…	biological process: cellular process (GO:0009987);; biological process: cellular component organization or biogenesis (GO:0071840);; biological process: single-organism process (GO:0044699);; molecular function: catalytic activity (GO:0003824);; molecular function: structural molecule activity (GO:0005198);; molecular function: binding (GO:0005488);; cellular component: cell (GO:0005623);; cellul…
Seita.3G246700	-1.53215	0.684451	1.11753	-0.269834	Biological Process: reproduction (GO:0000003);; Biological Process: regulation of cell growth (GO:0001558);; Biological Process: regionalization (GO:0003002);; Biological Process: developmental process involved in reproduction (GO:0003006);; Molecular Function: molecular_function (GO:0003674);; Molecular Function: catalytic activity (GO:0003824);; Molecular Function: protein kinase activity (GO:0…	biological process: reproduction (GO:0000003);; biological process: biological regulation (GO:0065007);; biological process: multicellular organismal process (GO:0032501);; biological process: developmental process (GO:0032502);; biological process: single-organism process (GO:0044699);; biological process: reproductive process (GO:0022414);; molecular function: catalytic activity (GO:0003824);; …
Seita.3G249700	-0.811815	1.60199	-1.28755	0.497381	Molecular Function: hydrolase activity, acting on ester bonds (GO:0016788);;	molecular function: catalytic activity (GO:0003824)
Seita.3G250800	-0.844722	0.950694	-0.302654	0.196683	Molecular Function: protein kinase activity (GO:0004672);; Molecular Function: ATP binding (GO:0005524);;	biological process: metabolic process (GO:0008152);; biological process: cellular process (GO:0009987);; molecular function: catalytic activity (GO:0003824);; molecular function: binding (GO:0005488)
Seita.3G253100	-1.07461	1.51666	-0.177289	-0.264759	--	--
Seita.3G266300	-1.44175	1.31642	-0.167932	0.293256	--	--
Seita.3G333100	-0.292337	1.50758	-0.43813	-0.777114	Molecular Function: inorganic anion exchanger activity (GO:0005452);; Cellular Component: integral component of membrane (GO:0016021);; Biological Process: borate transport (GO:0046713);; Molecular Function: borate efflux transmembrane transporter activity (GO:0080139);;	biological process: localization (GO:0051179);; molecular function: transporter activity (GO:0005215);; cellular component: membrane (GO:0016020);; cellular component: membrane part (GO:0044425)
Seita.3G338400	0.203451	0.311909	-0.877876	0.362516	Biological Process: lipid metabolic process (GO:0006629);;	biological process: metabolic process (GO:0008152);; biological process: single-organism process (GO:0044699)
Seita.3G358900	-0.355177	0.295785	-0.396655	0.456046	Cellular Component: integral component of membrane (GO:0016021);;	cellular component: membrane (GO:0016020);; cellular component: membrane part (GO:0044425)
Seita.3G364000	-0.100604	1.29181	-0.503095	-0.688109	Cellular Component: integral component of membrane (GO:0016021);;	cellular component: membrane (GO:0016020);; cellular component: membrane part (GO:0044425)
Seita.3G367600	-0.4203	0.349841	-0.403304	0.473763	Molecular Function: ADP binding (GO:0043531);;	molecular function: binding (GO:0005488)
Seita.3G379400	-2.78606	2.28553	0.431909	0.0686267	Cellular Component: nucleus (GO:0005634);; Biological Process: regulation of transcription, DNA-templated (GO:0006355);; Biological Process: auxin-activated signaling pathway (GO:0009734);;	cellular component: cell (GO:0005623);; cellular component: organelle (GO:0043226);; cellular component: cell part (GO:0044464);; biological process: biological regulation (GO:0065007);; biological process: cellular process (GO:0009987);; biological process: signaling (GO:0023052);; biological process: single-organism process (GO:0044699);; biological process: response to stimulus (GO:0050896)
Seita.3G381700	-2.67094	2.00611	-2.68325	3.34808	Molecular Function: GTPase activity (GO:0003924);; Molecular Function: GTP binding (GO:0005525);; Cellular Component: endoplasmic reticulum membrane (GO:0005789);; Cellular Component: integral component of membrane (GO:0016021);;	molecular function: catalytic activity (GO:0003824);; molecular function: binding (GO:0005488);; cellular component: cell (GO:0005623);; cellular component: membrane (GO:0016020);; cellular component: organelle (GO:0043226);; cellular component: organelle part (GO:0044422);; cellular component: membrane part (GO:0044425);; cellular component: cell part (GO:0044464)
Seita.3G396300	-0.270063	0.727877	-0.448321	-0.00949312	Biological Process: defense response (GO:0006952);; Cellular Component: integral component of membrane (GO:0016021);; Molecular Function: ADP binding (GO:0043531);;	biological process: response to stimulus (GO:0050896);; cellular component: membrane (GO:0016020);; cellular component: membrane part (GO:0044425);; molecular function: binding (GO:0005488)
Seita.3G401600	-0.640211	0.692401	-0.276076	0.223887	Molecular Function: GTP binding (GO:0005525);; Cellular Component: cytoplasm (GO:0005737);; Cellular Component: microtubule cytoskeleton (GO:0015630);; Biological Process: positive regulation of microtubule polymerization (GO:0031116);;	molecular function: binding (GO:0005488);; cellular component: cell (GO:0005623);; cellular component: cell part (GO:0044464);; cellular component: organelle (GO:0043226);; biological process: biological regulation (GO:0065007)
Seita.3G403300	-0.883572	0.928296	-0.883572	0.838847	--	--
Seita.4G001700	-0.958703	0.401669	0.0638814	0.493152	Molecular Function: transferase activity, transferring acyl groups other than amino-acyl groups (GO:0016747);;	molecular function: catalytic activity (GO:0003824)
Seita.4G032500	-0.953849	0.763781	-0.483646	0.673714	Cellular Component: integral component of plasma membrane (GO:0005887);; Biological Process: phosphate ion transport (GO:0006817);; Molecular Function: secondary active sulfate transmembrane transporter activity (GO:0008271);; Cellular Component: plasmodesma (GO:0009506);; Molecular Function: anion:anion antiporter activity (GO:0015301);;	cellular component: cell (GO:0005623);; cellular component: membrane (GO:0016020);; cellular component: membrane part (GO:0044425);; cellular component: cell part (GO:0044464);; biological process: localization (GO:0051179);; biological process: single-organism process (GO:0044699);; molecular function: transporter activity (GO:0005215);; cellular component: cell junction (GO:0030054)
Seita.4G077200	-1.40219	0.805991	-0.153176	0.749379	Molecular Function: RNA polymerase II regulatory region sequence-specific DNA binding (GO:0000977);; Molecular Function: transcription factor activity, sequence-specific DNA binding (GO:0003700);; Cellular Component: nucleus (GO:0005634);; Biological Process: positive regulation of transcription from RNA polymerase II promoter (GO:0045944);; Molecular Function: protein dimerization activity (GO:0…	molecular function: binding (GO:0005488);; biological process: biological regulation (GO:0065007);; molecular function: nucleic acid binding transcription factor activity (GO:0001071);; cellular component: cell (GO:0005623);; cellular component: organelle (GO:0043226);; cellular component: cell part (GO:0044464)
Seita.4G091300	-2.05715	2.82973	-2.08563	1.31305	--	--
Seita.4G102300	-1.60199	1.26062	-1.62966	1.97102	--	--
Seita.4G109200	-1.21735	1.18048	0.818149	-0.781272	Molecular Function: protein kinase activity (GO:0004672);; Molecular Function: ATP binding (GO:0005524);;	biological process: metabolic process (GO:0008152);; biological process: cellular process (GO:0009987);; molecular function: catalytic activity (GO:0003824);; molecular function: binding (GO:0005488)
Seita.4G111300	-0.2842	0.852601	-0.2842	-0.2842	Molecular Function: sulfotransferase activity (GO:0008146);;	molecular function: catalytic activity (GO:0003824)
Seita.4G112200	-0.890576	0.287867	-0.214574	0.817282	Molecular Function: monooxygenase activity (GO:0004497);; Molecular Function: calcium ion binding (GO:0005509);;	biological process: metabolic process (GO:0008152);; biological process: single-organism process (GO:0044699);; molecular function: catalytic activity (GO:0003824);; molecular function: binding (GO:0005488)
Seita.4G118500	-1.69194	2.07395	0.0717435	-0.453756	Cellular Component: integral component of membrane (GO:0016021);;	cellular component: membrane (GO:0016020);; cellular component: membrane part (GO:0044425)
Seita.4G151100	0.523351	0.465973	-1.09631	0.106982	Molecular Function: ATP binding (GO:0005524);; Molecular Function: kinase activity (GO:0016301);;	molecular function: binding (GO:0005488);; molecular function: catalytic activity (GO:0003824)
Seita.4G177800	-1.2657	0.545631	-0.472161	1.19223	Molecular Function: DNA binding (GO:0003677);; Cellular Component: nucleus (GO:0005634);; Molecular Function: protein dimerization activity (GO:0046983);;	molecular function: binding (GO:0005488);; cellular component: cell (GO:0005623);; cellular component: organelle (GO:0043226);; cellular component: cell part (GO:0044464)
Seita.4G215700	-1.24747	1.62367	0.0443628	-0.420564	Cellular Component: plasma membrane (GO:0005886);; Biological Process: anther dehiscence (GO:0009901);; Biological Process: negative regulation of auxin mediated signaling pathway (GO:0010930);; Cellular Component: integral component of membrane (GO:0016021);;	cellular component: cell (GO:0005623);; cellular component: membrane (GO:0016020);; cellular component: cell part (GO:0044464);; biological process: reproduction (GO:0000003);; biological process: reproductive process (GO:0022414);; biological process: multicellular organismal process (GO:0032501);; biological process: single-organism process (GO:0044699);; biological process: biological regulati…
Seita.4G225900	-0.23062	0.927867	-0.23055	-0.466697	Molecular Function: nucleic acid binding (GO:0003676);; Biological Process: gene silencing by RNA (GO:0031047);;	molecular function: binding (GO:0005488);; biological process: cellular process (GO:0009987);; biological process: single-organism process (GO:0044699);; biological process: biological regulation (GO:0065007)
Seita.4G226500	-1.38618	1.17805	0.136304	0.0718214	Molecular Function: N-acyltransferase activity (GO:0016410);;	molecular function: catalytic activity (GO:0003824)
Seita.4G240200	-0.771202	0.633906	-0.378347	0.515642	Molecular Function: DNA binding (GO:0003677);; Cellular Component: nucleus (GO:0005634);; Biological Process: regulation of transcription, DNA-templated (GO:0006355);;	molecular function: binding (GO:0005488);; cellular component: cell (GO:0005623);; cellular component: organelle (GO:0043226);; cellular component: cell part (GO:0044464);; biological process: biological regulation (GO:0065007)
Seita.4G261300	-0.332102	0.846916	-0.491849	-0.0229656	Cellular Component: Golgi membrane (GO:0000139);; Biological Process: protein glycosylation (GO:0006486);; Cellular Component: integral component of membrane (GO:0016021);; Molecular Function: transferase activity, transferring glycosyl groups (GO:0016757);;	cellular component: cell (GO:0005623);; cellular component: membrane (GO:0016020);; cellular component: organelle (GO:0043226);; cellular component: organelle part (GO:0044422);; cellular component: cell part (GO:0044464);; biological process: metabolic process (GO:0008152);; biological process: cellular process (GO:0009987);; biological process: single-organism process (GO:0044699);; cellular co…
Seita.4G287300	-0.732116	0.597614	0.106606	0.0278949	Molecular Function: tRNA-intron endonuclease activity (GO:0000213);; Cellular Component: tRNA-intron endonuclease complex (GO:0000214);; Biological Process: tRNA-type intron splice site recognition and cleavage (GO:0000379);; Molecular Function: nucleic acid binding (GO:0003676);; Cellular Component: integral component of membrane (GO:0016021);;	biological process: metabolic process (GO:0008152);; biological process: cellular process (GO:0009987);; molecular function: catalytic activity (GO:0003824);; cellular component: cell (GO:0005623);; cellular component: macromolecular complex (GO:0032991);; cellular component: organelle (GO:0043226);; cellular component: organelle part (GO:0044422);; cellular component: cell part (GO:0044464);; mo…
Seita.5G000400	-0.971214	0.459461	-0.987765	1.49952	Molecular Function: protein binding (GO:0005515);;	molecular function: binding (GO:0005488)
Seita.5G020900	0.145533	0.933035	-1.36699	0.288418	Molecular Function: sarcosine oxidase activity (GO:0008115);;	biological process: metabolic process (GO:0008152);; biological process: single-organism process (GO:0044699);; molecular function: catalytic activity (GO:0003824)
Seita.5G039900	-0.342313	1.07328	-0.367967	-0.363004	Molecular Function: serine-type endopeptidase activity (GO:0004252);;	biological process: metabolic process (GO:0008152);; molecular function: catalytic activity (GO:0003824)
Seita.5G050600	-0.409997	0.501273	-0.662768	0.571492	--	--
Seita.5G067300	-0.662175	1.73673	-0.651523	-0.423036	Molecular Function: hydrolase activity, acting on ester bonds (GO:0016788);;	molecular function: catalytic activity (GO:0003824)
Seita.5G068500	-2.09197	1.49847	-2.13273	2.72624	--	--
Seita.5G068600	-2.6773	2.66246	-2.58474	2.59958	--	--
Seita.5G077500	-0.896739	0.417838	-0.360505	0.839406	--	--
Seita.5G080000	-0.354229	1.49185	-0.705743	-0.431877	Molecular Function: transferase activity, transferring glycosyl groups (GO:0016757);;	molecular function: catalytic activity (GO:0003824)
Seita.5G085100	-0.610421	1.76377	-0.679428	-0.473922	Biological Process: metal ion transport (GO:0030001);; Molecular Function: metal ion binding (GO:0046872);;	biological process: localization (GO:0051179);; molecular function: binding (GO:0005488)
Seita.5G095900	-2.16999	1.0415	-0.264284	1.39278	Cellular Component: integral component of membrane (GO:0016021);;	cellular component: membrane (GO:0016020);; cellular component: membrane part (GO:0044425)
Seita.5G096400	-1.07516	1.73046	-0.379669	-0.275629	Molecular Function: aspartic-type endopeptidase activity (GO:0004190);; Biological Process: proteolysis (GO:0006508);; Biological Process: protein catabolic process (GO:0030163);;	biological process: metabolic process (GO:0008152);; molecular function: catalytic activity (GO:0003824)
Seita.5G135900	0.411647	0.242365	-0.859158	0.205145	Molecular Function: DNA binding (GO:0003677);; Cellular Component: nucleus (GO:0005634);; Molecular Function: zinc ion binding (GO:0008270);;	molecular function: binding (GO:0005488);; cellular component: cell (GO:0005623);; cellular component: organelle (GO:0043226);; cellular component: cell part (GO:0044464)
Seita.5G137800	-1.06141	1.63933	-0.449188	-0.128726	Molecular Function: transmembrane receptor protein serine/threonine kinase activity (GO:0004675);; Molecular Function: ATP binding (GO:0005524);; Cellular Component: plasma membrane (GO:0005886);; Biological Process: protein phosphorylation (GO:0006468);; Cellular Component: integral component of membrane (GO:0016021);;	biological process: metabolic process (GO:0008152);; biological process: cellular process (GO:0009987);; biological process: signaling (GO:0023052);; biological process: single-organism process (GO:0044699);; biological process: response to stimulus (GO:0050896);; biological process: biological regulation (GO:0065007);; molecular function: catalytic activity (GO:0003824);; molecular function: sig…
Seita.5G144100	-0.0957207	0.231693	-0.52208	0.386107	Biological Process: response to red or far red light (GO:0009639);; Biological Process: negative gravitropism (GO:0009959);;	biological process: response to stimulus (GO:0050896)
Seita.5G154300	-0.770909	1.65779	-0.0897175	-0.797168	Molecular Function: protein kinase activity (GO:0004672);; Molecular Function: ATP binding (GO:0005524);; Cellular Component: integral component of membrane (GO:0016021);;	biological process: metabolic process (GO:0008152);; biological process: cellular process (GO:0009987);; molecular function: catalytic activity (GO:0003824);; molecular function: binding (GO:0005488);; cellular component: membrane (GO:0016020);; cellular component: membrane part (GO:0044425)
Seita.5G221600	0.188405	0.161156	-1.16977	0.820212	Molecular Function: ATP binding (GO:0005524);; Cellular Component: plasma membrane (GO:0005886);; Cellular Component: integral component of membrane (GO:0016021);; Molecular Function: ATPase activity (GO:0016887);; Molecular Function: ATPase activity, coupled to transmembrane movement of substances (GO:0042626);; Biological Process: transmembrane transport (GO:0055085);;	molecular function: binding (GO:0005488);; cellular component: cell (GO:0005623);; cellular component: membrane (GO:0016020);; cellular component: cell part (GO:0044464);; cellular component: membrane part (GO:0044425);; molecular function: catalytic activity (GO:0003824);; biological process: localization (GO:0051179);; molecular function: transporter activity (GO:0005215)
Seita.5G234500	0.790037	0.447231	-1.53042	0.293155	Molecular Function: monooxygenase activity (GO:0004497);; Molecular Function: iron ion binding (GO:0005506);; Molecular Function: oxidoreductase activity, acting on paired donors, with incorporation or reduction of molecular oxygen (GO:0016705);; Molecular Function: heme binding (GO:0020037);;	biological process: metabolic process (GO:0008152);; biological process: single-organism process (GO:0044699);; molecular function: catalytic activity (GO:0003824);; molecular function: binding (GO:0005488)
Seita.5G250700	0.106391	0.164584	-0.613473	0.342499	--	--
Seita.5G261000	-1.23884	1.21564	0.16996	-0.146759	Molecular Function: transmembrane receptor protein serine/threonine kinase activity (GO:0004675);; Molecular Function: ATP binding (GO:0005524);; Cellular Component: plasma membrane (GO:0005886);; Biological Process: protein phosphorylation (GO:0006468);; Cellular Component: integral component of membrane (GO:0016021);;	biological process: metabolic process (GO:0008152);; biological process: cellular process (GO:0009987);; biological process: signaling (GO:0023052);; biological process: single-organism process (GO:0044699);; biological process: response to stimulus (GO:0050896);; biological process: biological regulation (GO:0065007);; molecular function: catalytic activity (GO:0003824);; molecular function: sig…
Seita.5G265500	-1.17255	1.43855	-0.522957	0.256963	Molecular Function: transcription regulatory region sequence-specific DNA binding (GO:0000976);; Cellular Component: nucleus (GO:0005634);; Biological Process: regulation of transcription, DNA-templated (GO:0006355);;	molecular function: binding (GO:0005488);; cellular component: cell (GO:0005623);; cellular component: organelle (GO:0043226);; cellular component: cell part (GO:0044464);; biological process: biological regulation (GO:0065007)
Seita.5G312300	-0.901132	0.407897	-0.98584	1.47908	Molecular Function: carboxypeptidase activity (GO:0004180);; Cellular Component: integral component of membrane (GO:0016021);;	biological process: metabolic process (GO:0008152);; molecular function: catalytic activity (GO:0003824);; cellular component: membrane (GO:0016020);; cellular component: membrane part (GO:0044425)
Seita.5G317400	-1.48609	1.96518	-0.160994	-0.318091	Molecular Function: hydrolase activity, acting on ester bonds (GO:0016788);;	molecular function: catalytic activity (GO:0003824)
Seita.5G339000	-0.255522	0.570868	-0.900186	0.58484	--	--
Seita.5G358200	-0.800179	1.56428	-0.65575	-0.10835	Molecular Function: biotin synthase activity (GO:0004076);; Biological Process: biotin biosynthetic process (GO:0009102);; Molecular Function: 2 iron, 2 sulfur cluster binding (GO:0051537);;	molecular function: catalytic activity (GO:0003824);; biological process: metabolic process (GO:0008152);; biological process: cellular process (GO:0009987);; biological process: single-organism process (GO:0044699);; molecular function: binding (GO:0005488)
Seita.5G360100	0.246459	0.550318	-0.78139	-0.0153865	Cellular Component: endoplasmic reticulum membrane (GO:0005789);; Biological Process: response to auxin (GO:0009733);; Cellular Component: integral component of membrane (GO:0016021);; Biological Process: transmembrane transport (GO:0055085);;	cellular component: cell (GO:0005623);; cellular component: membrane (GO:0016020);; cellular component: organelle (GO:0043226);; cellular component: organelle part (GO:0044422);; cellular component: membrane part (GO:0044425);; cellular component: cell part (GO:0044464);; biological process: response to stimulus (GO:0050896);; biological process: localization (GO:0051179)
Seita.5G370900	-0.68314	1.34037	-0.096672	-0.560559	Biological Process: microtubule cytoskeleton organization (GO:0000226);; Cellular Component: cellular_component (GO:0005575);; Cellular Component: intracellular (GO:0005622);; Cellular Component: cell (GO:0005623);; Cellular Component: nucleus (GO:0005634);; Cellular Component: cytoplasm (GO:0005737);; Cellular Component: cytoskeleton (GO:0005856);; Cellular Component: microtubule (GO:0005874);; …	biological process: cellular process (GO:0009987);; biological process: cellular component organization or biogenesis (GO:0071840);; cellular component: cell (GO:0005623);; cellular component: cell part (GO:0044464);; cellular component: organelle (GO:0043226);; cellular component: organelle part (GO:0044422);; cellular component: supramolecular complex (GO:0099080);; cellular component: membrane…
Seita.5G387200	-1.26906	1.44426	0.402303	-0.577512	Biological Process: amino acid transmembrane transport (GO:0003333);; Cellular Component: plasma membrane (GO:0005886);; Molecular Function: amino acid transmembrane transporter activity (GO:0015171);; Cellular Component: integral component of membrane (GO:0016021);;	biological process: single-organism process (GO:0044699);; biological process: localization (GO:0051179);; cellular component: cell (GO:0005623);; cellular component: membrane (GO:0016020);; cellular component: cell part (GO:0044464);; molecular function: transporter activity (GO:0005215);; cellular component: membrane part (GO:0044425)
Seita.5G387900	0.864872	0.92497	-1.98968	0.19984	Biological Process: amino acid transmembrane transport (GO:0003333);; Cellular Component: plasma membrane (GO:0005886);; Molecular Function: amino acid transmembrane transporter activity (GO:0015171);; Cellular Component: integral component of membrane (GO:0016021);;	biological process: single-organism process (GO:0044699);; biological process: localization (GO:0051179);; cellular component: cell (GO:0005623);; cellular component: membrane (GO:0016020);; cellular component: cell part (GO:0044464);; molecular function: transporter activity (GO:0005215);; cellular component: membrane part (GO:0044425)
Seita.5G398300	-1.2944	0.803475	0.382089	0.108835	Biological Process: reproduction (GO:0000003);; Biological Process: cell morphogenesis (GO:0000902);; Biological Process: cell morphogenesis involved in differentiation (GO:0000904);; Molecular Function: protease binding (GO:0002020);; Biological Process: developmental process involved in reproduction (GO:0003006);; Molecular Function: molecular_function (GO:0003674);; Molecular Function: binding…	biological process: reproduction (GO:0000003);; biological process: cellular process (GO:0009987);; biological process: developmental process (GO:0032502);; biological process: single-organism process (GO:0044699);; biological process: cellular component organization or biogenesis (GO:0071840);; molecular function: binding (GO:0005488);; biological process: reproductive process (GO:0022414);; cel…
Seita.5G435600	0.173979	0.211607	-0.735203	0.349617	Cellular Component: cyclin-dependent protein kinase holoenzyme complex (GO:0000307);; Cellular Component: nuclear chromatin (GO:0000790);; Molecular Function: cyclin-dependent protein serine/threonine kinase activity (GO:0004693);; Molecular Function: ATP binding (GO:0005524);; Cellular Component: nucleus (GO:0005634);; Biological Process: protein phosphorylation (GO:0006468);; Molecular Function…	cellular component: cell (GO:0005623);; cellular component: macromolecular complex (GO:0032991);; cellular component: cell part (GO:0044464);; cellular component: membrane-enclosed lumen (GO:0031974);; cellular component: organelle (GO:0043226);; cellular component: organelle part (GO:0044422);; biological process: metabolic process (GO:0008152);; biological process: cellular process (GO:0009987)…
Seita.5G437000	-0.527202	0.200973	-0.242444	0.568673	Molecular Function: sedoheptulose-7-phosphate:D-glyceraldehyde-3-phosphate glyceronetransferase activity (GO:0004801);; Cellular Component: mitochondrion (GO:0005739);; Biological Process: carbohydrate metabolic process (GO:0005975);; Biological Process: pentose-phosphate shunt (GO:0006098);; Cellular Component: chloroplast stroma (GO:0009570);; Biological Process: lignin biosynthetic process (GO…	molecular function: catalytic activity (GO:0003824);; cellular component: cell (GO:0005623);; cellular component: organelle (GO:0043226);; cellular component: cell part (GO:0044464);; biological process: metabolic process (GO:0008152);; biological process: cellular process (GO:0009987);; biological process: single-organism process (GO:0044699);; cellular component: organelle part (GO:0044422);; b…
Seita.5G442000	0.348888	0.787503	-1.25936	0.122967	Molecular Function: glutathione transferase activity (GO:0004364);; Cellular Component: cytoplasm (GO:0005737);; Biological Process: glutathione metabolic process (GO:0006749);; Molecular Function: glutathione binding (GO:0043295);;	molecular function: catalytic activity (GO:0003824);; cellular component: cell (GO:0005623);; cellular component: cell part (GO:0044464);; biological process: metabolic process (GO:0008152);; biological process: cellular process (GO:0009987);; molecular function: binding (GO:0005488)
Seita.5G443500	-0.552445	1.14073	-0.0621737	-0.526107	Biological Process: immune system process (GO:0002376);; Molecular Function: molecular_function (GO:0003674);; Molecular Function: catalytic activity (GO:0003824);; Biological Process: organic acid metabolic process (GO:0006082);; Biological Process: cellular aromatic compound metabolic process (GO:0006725);; Biological Process: response to stress (GO:0006950);; Biological Process: defense respon…	biological process: immune system process (GO:0002376);; molecular function: catalytic activity (GO:0003824);; biological process: metabolic process (GO:0008152);; biological process: cellular process (GO:0009987);; biological process: single-organism process (GO:0044699);; biological process: response to stimulus (GO:0050896);; biological process: multi-organism process (GO:0051704);; biological…
Seita.5G447700	-0.0405786	0.175469	-0.459002	0.324112	Biological Process: cytokinin metabolic process (GO:0009690);; Molecular Function: cytokinin dehydrogenase activity (GO:0019139);; Molecular Function: FAD binding (GO:0071949);;	biological process: metabolic process (GO:0008152);; biological process: cellular process (GO:0009987);; biological process: biological regulation (GO:0065007);; biological process: single-organism process (GO:0044699);; molecular function: catalytic activity (GO:0003824);; molecular function: binding (GO:0005488)
Seita.5G451100	-0.379882	0.796811	-0.164591	-0.252338	Cellular Component: nucleus (GO:0005634);; Biological Process: induced systemic resistance, jasmonic acid mediated signaling pathway (GO:0009864);;	cellular component: cell (GO:0005623);; cellular component: organelle (GO:0043226);; cellular component: cell part (GO:0044464);; biological process: immune system process (GO:0002376);; biological process: cellular process (GO:0009987);; biological process: signaling (GO:0023052);; biological process: single-organism process (GO:0044699);; biological process: response to stimulus (GO:0050896);; …
Seita.5G456700	-0.78202	0.365596	0.324159	0.0922647	Molecular Function: phospholipase C activity (GO:0004629);; Biological Process: phospholipid catabolic process (GO:0009395);; Cellular Component: chloroplast (GO:0009507);; Biological Process: gametophyte development (GO:0048229);; Biological Process: root development (GO:0048364);;	molecular function: catalytic activity (GO:0003824);; biological process: metabolic process (GO:0008152);; biological process: cellular process (GO:0009987);; biological process: single-organism process (GO:0044699);; cellular component: cell (GO:0005623);; cellular component: organelle (GO:0043226);; cellular component: cell part (GO:0044464);; biological process: multicellular organismal proces…
Seita.5G457200	-0.694216	1.00934	-0.573212	0.258088	--	--
Seita.5G457300	-0.230865	0.232905	-0.61095	0.60891	Cellular Component: integral component of membrane (GO:0016021);;	cellular component: membrane (GO:0016020);; cellular component: membrane part (GO:0044425)
Seita.6G004400	-2.59566	2.24964	-2.59566	2.94168	--	--
Seita.6G006600	-1.90759	1.2988	-1.90759	2.51638	Molecular Function: aspartic-type endopeptidase activity (GO:0004190);; Cellular Component: integral component of membrane (GO:0016021);;	biological process: metabolic process (GO:0008152);; molecular function: catalytic activity (GO:0003824);; cellular component: membrane (GO:0016020);; cellular component: membrane part (GO:0044425)
Seita.6G014500	-0.351163	1.36646	-0.914492	-0.100802	Biological Process: defense response (GO:0006952);; Molecular Function: ADP binding (GO:0043531);;	biological process: response to stimulus (GO:0050896);; molecular function: binding (GO:0005488)
Seita.6G016300	-0.371117	0.233409	-0.618062	0.75577	--	--
Seita.6G034700	-0.334472	0.576091	-1.28583	1.04421	Molecular Function: protein serine/threonine kinase activity (GO:0004674);; Molecular Function: ATP binding (GO:0005524);; Cellular Component: integral component of membrane (GO:0016021);;	biological process: metabolic process (GO:0008152);; biological process: cellular process (GO:0009987);; molecular function: catalytic activity (GO:0003824);; molecular function: binding (GO:0005488);; cellular component: membrane (GO:0016020);; cellular component: membrane part (GO:0044425)
Seita.6G034800	-0.806628	0.709909	-1.10298	1.1997	Biological Process: isoprenoid biosynthetic process (GO:0008299);; Molecular Function: transferase activity (GO:0016740);;	biological process: metabolic process (GO:0008152);; biological process: cellular process (GO:0009987);; biological process: single-organism process (GO:0044699);; molecular function: catalytic activity (GO:0003824)
Seita.6G035000	-0.661292	0.502283	-1.19267	1.35168	Molecular Function: protein serine/threonine kinase activity (GO:0004674);; Molecular Function: ATP binding (GO:0005524);; Cellular Component: integral component of membrane (GO:0016021);;	biological process: metabolic process (GO:0008152);; biological process: cellular process (GO:0009987);; molecular function: catalytic activity (GO:0003824);; molecular function: binding (GO:0005488);; cellular component: membrane (GO:0016020);; cellular component: membrane part (GO:0044425)
Seita.6G075900	-1.01092	0.2546	-0.054088	0.81041	Cellular Component: integral component of membrane (GO:0016021);;	cellular component: membrane (GO:0016020);; cellular component: membrane part (GO:0044425)
Seita.6G093400	-0.633145	1.52294	-0.0037752	-0.886022	Molecular Function: CoA-ligase activity (GO:0016405);;	molecular function: catalytic activity (GO:0003824)
Seita.6G113700	-0.681331	1.40219	-0.174759	-0.546101	Molecular Function: enoyl-[acyl-carrier-protein] reductase (NADH) activity (GO:0004318);; Biological Process: fatty acid biosynthetic process (GO:0006633);;	biological process: metabolic process (GO:0008152);; biological process: single-organism process (GO:0044699);; molecular function: catalytic activity (GO:0003824);; biological process: cellular process (GO:0009987)
Seita.6G141800	-0.449093	0.60731	-0.2003	0.0420835	--	--
Seita.6G150600	-0.846657	0.267155	0.123908	0.455595	Molecular Function: ubiquitin-protein transferase activity (GO:0004842);; Cellular Component: nucleus (GO:0005634);; Cellular Component: cytoplasm (GO:0005737);;	molecular function: catalytic activity (GO:0003824);; cellular component: cell (GO:0005623);; cellular component: organelle (GO:0043226);; cellular component: cell part (GO:0044464)
Seita.6G197200	-0.733111	1.22262	-0.343575	-0.145935	--	--
Seita.6G241300	-0.33067	1.50392	-0.493014	-0.680239	--	--
Seita.6G245800	-2.14578	1.5324	-0.0794647	0.692852	Molecular Function: cysteine-type endopeptidase activity (GO:0004197);; Cellular Component: extracellular space (GO:0005615);; Cellular Component: lysosome (GO:0005764);; Biological Process: proteolysis involved in cellular protein catabolic process (GO:0051603);;	biological process: metabolic process (GO:0008152);; molecular function: catalytic activity (GO:0003824);; cellular component: extracellular region (GO:0005576);; cellular component: extracellular region part (GO:0044421);; cellular component: cell (GO:0005623);; cellular component: organelle (GO:0043226);; cellular component: cell part (GO:0044464)
Seita.7G008600	-0.0393291	0.995078	-0.53346	-0.42229	Molecular Function: oxidoreductase activity, acting on the CH-OH group of donors, NAD or NADP as acceptor (GO:0016616);; Molecular Function: NAD binding (GO:0051287);;	biological process: metabolic process (GO:0008152);; biological process: single-organism process (GO:0044699);; molecular function: catalytic activity (GO:0003824);; molecular function: binding (GO:0005488)
Seita.7G017900	-2.56331	2.35935	-0.202385	0.406347	Molecular Function: pectate lyase activity (GO:0030570);; Biological Process: pectin catabolic process (GO:0045490);; Molecular Function: metal ion binding (GO:0046872);;	molecular function: catalytic activity (GO:0003824);; biological process: metabolic process (GO:0008152);; molecular function: binding (GO:0005488)
Seita.7G071400	-0.939204	0.693493	0.364849	-0.119138	--	--
Seita.7G095500	-0.456454	0.253892	-0.548555	0.751117	Cellular Component: nucleosome (GO:0000786);; Molecular Function: DNA binding (GO:0003677);; Cellular Component: nucleus (GO:0005634);; Molecular Function: protein heterodimerization activity (GO:0046982);;	cellular component: cell (GO:0005623);; cellular component: macromolecular complex (GO:0032991);; cellular component: organelle (GO:0043226);; cellular component: organelle part (GO:0044422);; cellular component: cell part (GO:0044464);; molecular function: binding (GO:0005488)
Seita.7G095900	-0.300949	0.269011	-0.406409	0.438346	Molecular Function: protein kinase activity (GO:0004672);; Molecular Function: ATP binding (GO:0005524);; Cellular Component: integral component of membrane (GO:0016021);; Biological Process: recognition of pollen (GO:0048544);;	biological process: metabolic process (GO:0008152);; biological process: cellular process (GO:0009987);; molecular function: catalytic activity (GO:0003824);; molecular function: binding (GO:0005488);; cellular component: membrane (GO:0016020);; cellular component: membrane part (GO:0044425);; biological process: reproduction (GO:0000003);; biological process: reproductive process (GO:0022414);; …
Seita.7G096000	-0.619042	0.592686	-0.578438	0.604795	Molecular Function: protein serine/threonine kinase activity (GO:0004674);; Molecular Function: ATP binding (GO:0005524);; Cellular Component: integral component of membrane (GO:0016021);; Biological Process: recognition of pollen (GO:0048544);;	biological process: metabolic process (GO:0008152);; biological process: cellular process (GO:0009987);; molecular function: catalytic activity (GO:0003824);; molecular function: binding (GO:0005488);; cellular component: membrane (GO:0016020);; cellular component: membrane part (GO:0044425);; biological process: reproduction (GO:0000003);; biological process: reproductive process (GO:0022414);; …
Seita.7G115400	-1.52037	1.46111	-0.713515	0.772772	Molecular Function: glutamate decarboxylase activity (GO:0004351);; Cellular Component: cytosol (GO:0005829);; Biological Process: glutamate catabolic process (GO:0006538);; Molecular Function: pyridoxal phosphate binding (GO:0030170);;	molecular function: catalytic activity (GO:0003824);; cellular component: cell (GO:0005623);; cellular component: cell part (GO:0044464);; biological process: metabolic process (GO:0008152);; biological process: cellular process (GO:0009987);; biological process: single-organism process (GO:0044699);; molecular function: binding (GO:0005488)
Seita.7G115900	0.607064	1.31377	-2.49829	0.577455	Molecular Function: aspartic-type endopeptidase activity (GO:0004190);; Cellular Component: extracellular region (GO:0005576);; Biological Process: proteolysis (GO:0006508);; Biological Process: protein catabolic process (GO:0030163);;	biological process: metabolic process (GO:0008152);; molecular function: catalytic activity (GO:0003824);; cellular component: extracellular region (GO:0005576)
Seita.7G117900	-0.202593	0.108489	-0.375774	0.469879	Cellular Component: integral component of membrane (GO:0016021);;	cellular component: membrane (GO:0016020);; cellular component: membrane part (GO:0044425)
Seita.7G164700	0.31607	0.570866	-0.893819	0.00688354	Cellular Component: plastid-encoded plastid RNA polymerase complex (GO:0000427);; Molecular Function: protein disulfide isomerase activity (GO:0003756);; Biological Process: regulation of transcription, DNA-templated (GO:0006355);; Biological Process: response to heat (GO:0009408);; Biological Process: response to light stimulus (GO:0009416);; Cellular Component: plastid chromosome (GO:0009508);;…	cellular component: cell (GO:0005623);; cellular component: macromolecular complex (GO:0032991);; cellular component: organelle (GO:0043226);; cellular component: organelle part (GO:0044422);; cellular component: cell part (GO:0044464);; molecular function: catalytic activity (GO:0003824);; biological process: biological regulation (GO:0065007);; biological process: response to stimulus (GO:00508…
Seita.7G184400	-1.22645	0.523996	0.446524	0.25593	--	--
Seita.7G196300	-0.27786	1.3742	-0.779187	-0.317152	Molecular Function: Rho guanyl-nucleotide exchange factor activity (GO:0005089);;	biological process: biological regulation (GO:0065007);; molecular function: molecular function regulator (GO:0098772)
Seita.7G208900	-0.285625	1.41969	-0.258195	-0.875869	Cellular Component: cortical microtubule, transverse to long axis (GO:0010005);; Biological Process: cortical microtubule organization (GO:0043622);;	cellular component: cell (GO:0005623);; cellular component: organelle (GO:0043226);; cellular component: organelle part (GO:0044422);; cellular component: cell part (GO:0044464);; cellular component: supramolecular complex (GO:0099080);; biological process: cellular process (GO:0009987);; biological process: single-organism process (GO:0044699);; biological process: cellular component organizatio…
Seita.7G209300	-0.981692	0.690401	0.365916	-0.0746242	Molecular Function: acetylglucosaminyltransferase activity (GO:0008375);; Cellular Component: integral component of membrane (GO:0016021);;	molecular function: catalytic activity (GO:0003824);; cellular component: membrane (GO:0016020);; cellular component: membrane part (GO:0044425)
Seita.7G221600	-1.2406	0.826724	0.11969	0.29419	Cellular Component: Golgi membrane (GO:0000139);; Cellular Component: Golgi apparatus (GO:0005794);; Cellular Component: plasma membrane (GO:0005886);; Biological Process: protein transport (GO:0015031);; Cellular Component: integral component of membrane (GO:0016021);; Cellular Component: transport vesicle membrane (GO:0030658);; Cellular Component: trans-Golgi network membrane (GO:0032588);; Ce…	cellular component: cell (GO:0005623);; cellular component: membrane (GO:0016020);; cellular component: organelle (GO:0043226);; cellular component: organelle part (GO:0044422);; cellular component: cell part (GO:0044464);; biological process: localization (GO:0051179);; cellular component: membrane part (GO:0044425)
Seita.7G240300	-1.5718	1.53479	0.0959385	-0.0589289	Cellular Component: nucleus (GO:0005634);;	cellular component: cell (GO:0005623);; cellular component: organelle (GO:0043226);; cellular component: cell part (GO:0044464)
Seita.7G240800	-1.19714	0.713924	-0.251122	0.734334	Molecular Function: chaperone binding (GO:0051087);;	molecular function: binding (GO:0005488)
Seita.7G242500	-0.114258	0.503977	-0.721131	0.331412	Cellular Component: peroxisome (GO:0005777);; Biological Process: polyamine catabolic process (GO:0006598);; Molecular Function: oxidoreductase activity (GO:0016491);; Biological Process: spermidine catabolic process (GO:0046203);; Biological Process: spermine catabolic process (GO:0046208);; Molecular Function: polyamine oxidase activity (GO:0046592);; Molecular Function: flavin adenine dinucleo…	cellular component: cell (GO:0005623);; cellular component: organelle (GO:0043226);; cellular component: cell part (GO:0044464);; biological process: metabolic process (GO:0008152);; biological process: cellular process (GO:0009987);; molecular function: catalytic activity (GO:0003824);; biological process: single-organism process (GO:0044699);; molecular function: binding (GO:0005488)
Seita.7G250300	-0.570428	1.12399	-0.39049	-0.163072	--	--
Seita.7G283400	0.344518	0.0644283	-0.771069	0.362123	Molecular Function: NAD+ binding (GO:0070403);;	molecular function: binding (GO:0005488)
Seita.7G306200	-1.04218	0.492901	-0.0181384	0.567418	Molecular Function: RNA binding (GO:0003723);; Molecular Function: metal ion binding (GO:0046872);;	molecular function: binding (GO:0005488)
Seita.7G321300	-1.65261	1.46972	0.0860449	0.0968434	Cellular Component: cellular_component (GO:0005575);; Cellular Component: intracellular (GO:0005622);; Cellular Component: cell (GO:0005623);; Cellular Component: cytoplasm (GO:0005737);; Cellular Component: chloroplast (GO:0009507);; Cellular Component: plastid (GO:0009536);; Cellular Component: organelle (GO:0043226);; Cellular Component: membrane-bounded organelle (GO:0043227);; Cellular Compo…	cellular component: cell (GO:0005623);; cellular component: cell part (GO:0044464);; cellular component: organelle (GO:0043226)
Seita.8G044800	-1.30978	1.79528	0.251235	-0.73674	Molecular Function: cysteine-type endopeptidase activity (GO:0004197);; Cellular Component: extracellular space (GO:0005615);; Cellular Component: lysosome (GO:0005764);; Biological Process: proteolysis involved in cellular protein catabolic process (GO:0051603);;	biological process: metabolic process (GO:0008152);; molecular function: catalytic activity (GO:0003824);; cellular component: extracellular region (GO:0005576);; cellular component: extracellular region part (GO:0044421);; cellular component: cell (GO:0005623);; cellular component: organelle (GO:0043226);; cellular component: cell part (GO:0044464)
Seita.8G044900	-0.840715	0.624398	-0.498233	0.71455	--	--
Seita.8G053300	-0.81877	0.350671	-0.343827	0.811927	Molecular Function: sucrose alpha-glucosidase activity (GO:0004575);; Cellular Component: cytosol (GO:0005829);; Biological Process: sucrose catabolic process (GO:0005987);; Molecular Function: glycopeptide alpha-N-acetylgalactosaminidase activity (GO:0033926);;	molecular function: catalytic activity (GO:0003824);; cellular component: cell (GO:0005623);; cellular component: cell part (GO:0044464);; biological process: metabolic process (GO:0008152);; biological process: cellular process (GO:0009987);; biological process: single-organism process (GO:0044699)
Seita.8G059800	-0.611517	1.47538	-0.645826	-0.218032	Cellular Component: membrane (GO:0016020);; Cellular Component: integral component of membrane (GO:0016021);;	cellular component: membrane (GO:0016020);; cellular component: membrane part (GO:0044425)
Seita.8G073400	-1.09712	1.04745	-1.09712	1.14679	Biological Process: response to auxin (GO:0009733);;	biological process: response to stimulus (GO:0050896)
Seita.8G074600	-0.367923	0.487156	-0.45101	0.331777	Molecular Function: DNA binding (GO:0003677);; Molecular Function: ATP binding (GO:0005524);; Molecular Function: hydrolase activity (GO:0016787);;	molecular function: binding (GO:0005488);; molecular function: catalytic activity (GO:0003824)
Seita.8G101600	-0.778575	1.58389	-0.614214	-0.191105	Biological Process: defense response (GO:0006952);; Molecular Function: ADP binding (GO:0043531);;	biological process: response to stimulus (GO:0050896);; molecular function: binding (GO:0005488)
Seita.8G141300	-2.19709	1.42175	-2.22071	2.99605	--	--
Seita.8G155400	-0.516207	0.620706	-0.820733	0.716233	--	--
Seita.8G157500	-0.321337	0.451396	-0.441592	0.311534	Cellular Component: integral component of membrane (GO:0016021);;	cellular component: membrane (GO:0016020);; cellular component: membrane part (GO:0044425)
Seita.8G158800	-0.17745	0.993674	-0.515287	-0.300938	--	--
Seita.8G159800	-0.382278	0.18068	-0.382278	0.583876	Molecular Function: molecular_function (GO:0003674);; Molecular Function: binding (GO:0005488);; Molecular Function: protein binding (GO:0005515);; Cellular Component: cellular_component (GO:0005575);; Cellular Component: intracellular (GO:0005622);; Cellular Component: cell (GO:0005623);; Cellular Component: cytoplasm (GO:0005737);; Cellular Component: endoplasmic reticulum (GO:0005783);; Cellul…	molecular function: binding (GO:0005488);; cellular component: cell (GO:0005623);; cellular component: cell part (GO:0044464);; cellular component: organelle (GO:0043226);; cellular component: membrane (GO:0016020);; cellular component: organelle part (GO:0044422);; cellular component: membrane part (GO:0044425);; biological process: cellular process (GO:0009987);; biological process: metabolic p…
Seita.8G178300	-1.48032	1.19344	-1.39829	1.68516	Biological Process: defense response (GO:0006952);; Molecular Function: ADP binding (GO:0043531);;	biological process: response to stimulus (GO:0050896);; molecular function: binding (GO:0005488)
Seita.8G183100	-0.54371	1.13231	-0.836694	0.248099	Biological Process: defense response (GO:0006952);; Molecular Function: ADP binding (GO:0043531);;	biological process: response to stimulus (GO:0050896);; molecular function: binding (GO:0005488)
Seita.8G186900	-0.746392	0.145311	0.197817	0.403263	Cellular Component: mitochondrion (GO:0005739);; Molecular Function: NADPH-adrenodoxin reductase activity (GO:0015039);;	cellular component: cell (GO:0005623);; cellular component: organelle (GO:0043226);; cellular component: cell part (GO:0044464);; biological process: metabolic process (GO:0008152);; biological process: single-organism process (GO:0044699);; molecular function: catalytic activity (GO:0003824)
Seita.8G191100	-1.02646	0.505569	-0.386617	0.907508	--	--
Seita.8G191200	-0.650982	0.384148	-0.653691	0.920524	--	--
Seita.8G194200	-0.405251	1.23908	-0.562531	-0.271299	Biological Process: defense response (GO:0006952);; Molecular Function: ADP binding (GO:0043531);;	biological process: response to stimulus (GO:0050896);; molecular function: binding (GO:0005488)
Seita.8G194500	-0.209933	0.320875	-0.527866	0.416925	Molecular Function: recombinase activity (GO:0000150);; Biological Process: DNA recombinase assembly (GO:0000730);; Cellular Component: condensed nuclear chromosome (GO:0000794);; Molecular Function: double-stranded DNA binding (GO:0003690);; Molecular Function: single-stranded DNA binding (GO:0003697);; Molecular Function: ATP binding (GO:0005524);; Biological Process: mitotic recombination (GO:…	molecular function: catalytic activity (GO:0003824);; biological process: cellular process (GO:0009987);; biological process: cellular component organization or biogenesis (GO:0071840);; cellular component: cell (GO:0005623);; cellular component: membrane-enclosed lumen (GO:0031974);; cellular component: organelle (GO:0043226);; cellular component: organelle part (GO:0044422);; cellular component…
Seita.8G195300	-0.283302	0.625755	-0.424239	0.0817864	Biological Process: defense response (GO:0006952);; Molecular Function: ADP binding (GO:0043531);;	biological process: response to stimulus (GO:0050896);; molecular function: binding (GO:0005488)
Seita.8G206400	-1.15684	0.77492	-0.24589	0.627813	Cellular Component: endoplasmic reticulum (GO:0005783);; Cellular Component: integral component of membrane (GO:0016021);;	cellular component: cell (GO:0005623);; cellular component: organelle (GO:0043226);; cellular component: cell part (GO:0044464);; cellular component: membrane (GO:0016020);; cellular component: membrane part (GO:0044425)
Seita.8G207300	-0.377326	1.27228	-0.721165	-0.173791	Molecular Function: protein binding (GO:0005515);;	molecular function: binding (GO:0005488)
Seita.8G236600	-1.10711	0.563835	-0.423648	0.966927	Molecular Function: ADP binding (GO:0043531);;	molecular function: binding (GO:0005488)
Seita.8G243600	-0.755087	0.806591	-0.755087	0.703584	--	--
Seita.8G243800	-1.84798	1.41057	-1.55621	1.99362	Molecular Function: ADP binding (GO:0043531);;	molecular function: binding (GO:0005488)
Seita.8G246500	-1.25463	1.29736	-1.74799	1.70526	--	--
Seita.8G247800	-0.795813	1.28965	-1.52934	1.0355	Biological Process: defense response (GO:0006952);; Molecular Function: ADP binding (GO:0043531);;	biological process: response to stimulus (GO:0050896);; molecular function: binding (GO:0005488)
Seita.8G249300	-1.10971	1.03955	-1.82179	1.89195	Biological Process: defense response (GO:0006952);; Molecular Function: ADP binding (GO:0043531);;	biological process: response to stimulus (GO:0050896);; molecular function: binding (GO:0005488)
Seita.8G252200	-0.418813	0.396842	-0.560675	0.582647	Cellular Component: integral component of membrane (GO:0016021);; Molecular Function: oxidative phosphorylation uncoupler activity (GO:0017077);; Cellular Component: mitochondrial membrane (GO:0031966);; Biological Process: mitochondrial transmembrane transport (GO:1990542);;	cellular component: membrane (GO:0016020);; cellular component: membrane part (GO:0044425);; biological process: localization (GO:0051179);; molecular function: transporter activity (GO:0005215);; cellular component: cell (GO:0005623);; cellular component: organelle (GO:0043226);; cellular component: organelle part (GO:0044422);; cellular component: cell part (GO:0044464)
Seita.9G005600	-0.629246	0.370397	0.062442	0.196407	Molecular Function: transcription factor activity, sequence-specific DNA binding (GO:0003700);; Cellular Component: nucleus (GO:0005634);; Molecular Function: sequence-specific DNA binding (GO:0043565);;	biological process: biological regulation (GO:0065007);; molecular function: nucleic acid binding transcription factor activity (GO:0001071);; cellular component: cell (GO:0005623);; cellular component: organelle (GO:0043226);; cellular component: cell part (GO:0044464);; molecular function: binding (GO:0005488)
Seita.9G011200	-1.40752	2.10776	-0.667589	-0.0326524	Molecular Function: iron ion binding (GO:0005506);; Cellular Component: membrane (GO:0016020);; Cellular Component: integral component of membrane (GO:0016021);; Molecular Function: oxidoreductase activity, acting on paired donors, with incorporation or reduction of molecular oxygen, NAD(P)H as one donor, and incorporation of one atom of oxygen (GO:0016709);; Molecular Function: heme binding (GO:…	molecular function: binding (GO:0005488);; cellular component: membrane (GO:0016020);; cellular component: membrane part (GO:0044425);; biological process: metabolic process (GO:0008152);; biological process: single-organism process (GO:0044699);; molecular function: catalytic activity (GO:0003824)
Seita.9G076200	-0.39677	0.991694	-0.175941	-0.418984	--	--
Seita.9G077700	-0.0377483	1.40574	-0.804078	-0.563916	Molecular Function: protein binding (GO:0005515);; Cellular Component: cellular_component (GO:0005575);; Cellular Component: cell (GO:0005623);; Cellular Component: plasma membrane (GO:0005886);; Cellular Component: membrane (GO:0016020);; Cellular Component: cell part (GO:0044464);; Cellular Component: cell periphery (GO:0071944);;	molecular function: binding (GO:0005488);; cellular component: cell (GO:0005623);; cellular component: membrane (GO:0016020);; cellular component: cell part (GO:0044464)
Seita.9G081300	-2.12039	0.55676	0.720273	0.843356	Molecular Function: peroxidase activity (GO:0004601);; Cellular Component: extracellular region (GO:0005576);; Biological Process: response to oxidative stress (GO:0006979);; Molecular Function: heme binding (GO:0020037);; Biological Process: hydrogen peroxide catabolic process (GO:0042744);; Molecular Function: metal ion binding (GO:0046872);;	biological process: metabolic process (GO:0008152);; biological process: cellular process (GO:0009987);; biological process: single-organism process (GO:0044699);; biological process: response to stimulus (GO:0050896);; biological process: detoxification (GO:0098754);; molecular function: catalytic activity (GO:0003824);; molecular function: antioxidant activity (GO:0016209);; cellular component:…
Seita.9G081900	-0.293086	1.10731	-0.0877471	-0.726474	Molecular Function: serine-type endopeptidase activity (GO:0004252);;	biological process: metabolic process (GO:0008152);; molecular function: catalytic activity (GO:0003824)
Seita.9G082400	-1.16835	0.238124	0.406627	0.523602	Molecular Function: protein binding (GO:0005515);;	molecular function: binding (GO:0005488)
Seita.9G089800	-1.75304	1.74126	0.227127	-0.215345	--	--
Seita.9G098000	-1.4084	2.58888	-1.4084	0.227917	Molecular Function: iron ion binding (GO:0005506);; Cellular Component: membrane (GO:0016020);; Molecular Function: oxidoreductase activity, acting on paired donors, with incorporation or reduction of molecular oxygen, NAD(P)H as one donor, and incorporation of one atom of oxygen (GO:0016709);; Molecular Function: heme binding (GO:0020037);;	molecular function: binding (GO:0005488);; cellular component: membrane (GO:0016020);; biological process: metabolic process (GO:0008152);; biological process: single-organism process (GO:0044699);; molecular function: catalytic activity (GO:0003824)
Seita.9G111600	0.0411905	0.818175	-0.938897	0.0795319	Molecular Function: phosphatidylinositol transporter activity (GO:0008526);;	biological process: single-organism process (GO:0044699);; biological process: localization (GO:0051179);; molecular function: transporter activity (GO:0005215)
Seita.9G132100	-1.28521	1.64582	-1.12925	0.768632	Cellular Component: Golgi apparatus (GO:0005794);; Biological Process: protein glycosylation (GO:0006486);; Cellular Component: integral component of membrane (GO:0016021);; Molecular Function: transferase activity, transferring glycosyl groups (GO:0016757);; Molecular Function: carbohydrate binding (GO:0030246);;	cellular component: cell (GO:0005623);; cellular component: organelle (GO:0043226);; cellular component: cell part (GO:0044464);; biological process: metabolic process (GO:0008152);; biological process: cellular process (GO:0009987);; biological process: single-organism process (GO:0044699);; cellular component: membrane (GO:0016020);; cellular component: membrane part (GO:0044425);; molecular fu…
Seita.9G134600	-0.24379	0.505149	-0.722758	0.461398	Biological Process: defense response (GO:0006952);; Molecular Function: ADP binding (GO:0043531);;	biological process: response to stimulus (GO:0050896);; molecular function: binding (GO:0005488)
Seita.9G145500	-1.60141	0.669335	0.670537	0.261534	Molecular Function: hydrolase activity, hydrolyzing O-glycosyl compounds (GO:0004553);; Biological Process: carbohydrate metabolic process (GO:0005975);;	molecular function: catalytic activity (GO:0003824);; biological process: metabolic process (GO:0008152)
Seita.9G158800	-0.234873	1.24611	-0.450114	-0.561127	Molecular Function: DNA binding (GO:0003677);; Cellular Component: nucleus (GO:0005634);; Molecular Function: lipid binding (GO:0008289);;	molecular function: binding (GO:0005488);; cellular component: cell (GO:0005623);; cellular component: organelle (GO:0043226);; cellular component: cell part (GO:0044464)
Seita.9G173500	-0.604648	0.962411	-0.457093	0.0993301	Molecular Function: monooxygenase activity (GO:0004497);; Molecular Function: iron ion binding (GO:0005506);; Cellular Component: integral component of membrane (GO:0016021);; Molecular Function: oxidoreductase activity, acting on paired donors, with incorporation or reduction of molecular oxygen (GO:0016705);; Molecular Function: heme binding (GO:0020037);;	biological process: metabolic process (GO:0008152);; biological process: single-organism process (GO:0044699);; molecular function: catalytic activity (GO:0003824);; molecular function: binding (GO:0005488);; cellular component: membrane (GO:0016020);; cellular component: membrane part (GO:0044425)
Seita.9G192500	-0.49975	1.57082	-0.387596	-0.683469	Molecular Function: transmembrane receptor protein serine/threonine kinase activity (GO:0004675);; Molecular Function: ATP binding (GO:0005524);; Cellular Component: plasma membrane (GO:0005886);; Biological Process: protein phosphorylation (GO:0006468);;	biological process: metabolic process (GO:0008152);; biological process: cellular process (GO:0009987);; biological process: signaling (GO:0023052);; biological process: single-organism process (GO:0044699);; biological process: response to stimulus (GO:0050896);; biological process: biological regulation (GO:0065007);; molecular function: catalytic activity (GO:0003824);; molecular function: sig…
Seita.9G202200	-0.987458	1.76143	-0.22383	-0.550141	--	--
Seita.9G233400	-0.676063	0.813913	-0.113661	-0.0241892	Molecular Function: pectate lyase activity (GO:0030570);; Biological Process: pectin catabolic process (GO:0045490);; Molecular Function: metal ion binding (GO:0046872);;	molecular function: catalytic activity (GO:0003824);; biological process: metabolic process (GO:0008152);; molecular function: binding (GO:0005488)
Seita.9G250300	-0.296579	0.30261	-0.763275	0.757245	--	--
Seita.9G325900	-1.59535	1.7825	-0.216682	0.0295363	Cellular Component: extracellular region (GO:0005576);; Biological Process: sexual reproduction (GO:0019953);;	cellular component: extracellular region (GO:0005576);; biological process: reproduction (GO:0000003);; biological process: reproductive process (GO:0022414);; biological process: multi-organism process (GO:0051704)
Seita.9G361300	0.111395	1.29837	-0.743615	-0.666151	Cellular Component: plasma membrane (GO:0005886);; Cellular Component: integral component of membrane (GO:0016021);; Molecular Function: transmembrane transporter activity (GO:0022857);;	cellular component: cell (GO:0005623);; cellular component: membrane (GO:0016020);; cellular component: cell part (GO:0044464);; cellular component: membrane part (GO:0044425);; biological process: localization (GO:0051179);; molecular function: transporter activity (GO:0005215)
Seita.9G382000	-2.04201	0.499122	1.21358	0.329307	Cellular Component: cellular_component (GO:0005575);; Cellular Component: intracellular (GO:0005622);; Cellular Component: cell (GO:0005623);; Cellular Component: cytoplasm (GO:0005737);; Cellular Component: vesicle membrane (GO:0012506);; Cellular Component: membrane (GO:0016020);; Cellular Component: cytoplasmic vesicle membrane (GO:0030659);; Cellular Component: organelle membrane (GO:0031090)…	cellular component: cell (GO:0005623);; cellular component: cell part (GO:0044464);; cellular component: membrane (GO:0016020);; cellular component: organelle (GO:0043226);; cellular component: organelle part (GO:0044422)
Seita.9G386000	-0.584928	0.238112	-0.584928	0.931744	Molecular Function: monooxygenase activity (GO:0004497);; Molecular Function: iron ion binding (GO:0005506);; Molecular Function: oxidoreductase activity, acting on paired donors, with incorporation or reduction of molecular oxygen (GO:0016705);; Molecular Function: heme binding (GO:0020037);;	biological process: metabolic process (GO:0008152);; biological process: single-organism process (GO:0044699);; molecular function: catalytic activity (GO:0003824);; molecular function: binding (GO:0005488)
Seita.9G391600	-1.81136	0.969477	0.143654	0.698226	Cellular Component: integral component of membrane (GO:0016021);;	cellular component: membrane (GO:0016020);; cellular component: membrane part (GO:0044425)
Seita.9G431800	-0.13295	1.47684	-1.39884	0.054956	--	--
Seita.9G459000	-0.588915	0.664554	-0.032846	-0.0427923	--	--
Seita.9G459200	-0.372332	0.408007	-0.452514	0.416839	Molecular Function: metal ion binding (GO:0046872);;	molecular function: binding (GO:0005488)
Seita.9G460100	-1.40062	1.17379	0.0302262	0.196602	Biological Process: biosynthetic process (GO:0009058);; Molecular Function: nucleotidyltransferase activity (GO:0016779);;	biological process: metabolic process (GO:0008152);; molecular function: catalytic activity (GO:0003824)
Seita.9G494600	-0.723403	0.586349	-0.550183	0.687237	Molecular Function: calmodulin binding (GO:0005516);;	molecular function: binding (GO:0005488)
Seita.9G507200	-0.618796	1.03306	-0.0956631	-0.318602	Cellular Component: integral component of membrane (GO:0016021);; Molecular Function: metal ion binding (GO:0046872);; Biological Process: oxidation-reduction process (GO:0055114);;	cellular component: membrane (GO:0016020);; cellular component: membrane part (GO:0044425);; molecular function: binding (GO:0005488);; biological process: metabolic process (GO:0008152);; biological process: single-organism process (GO:0044699)
Seita.9G511700	-0.251303	0.536923	-0.11886	-0.16676	Molecular Function: protein dimerization activity (GO:0046983);;	molecular function: binding (GO:0005488)
Seita.9G517800	-0.266698	0.244712	-0.243775	0.265761	--	--
Seita.9G552100	-0.246274	0.220815	-0.772174	0.797633	--	--
Seita.9G558200	-0.485183	1.47221	-0.309143	-0.677885	Biological Process: reproduction (GO:0000003);; Biological Process: microtubule cytoskeleton organization (GO:0000226);; Biological Process: cell morphogenesis (GO:0000902);; Biological Process: cell morphogenesis involved in differentiation (GO:0000904);; Biological Process: developmental process involved in reproduction (GO:0003006);; Molecular Function: molecular_function (GO:0003674);; Molecu…	biological process: reproduction (GO:0000003);; biological process: cellular process (GO:0009987);; biological process: cellular component organization or biogenesis (GO:0071840);; biological process: developmental process (GO:0032502);; biological process: single-organism process (GO:0044699);; biological process: reproductive process (GO:0022414);; molecular function: binding (GO:0005488);; cel…
Seita.9G560500	-1.92545	1.27664	0.466151	0.18266	Molecular Function: RNA polymerase II core promoter proximal region sequence-specific DNA binding (GO:0000978);; Molecular Function: RNA polymerase II transcription factor activity, sequence-specific DNA binding (GO:0000981);; Cellular Component: nucleus (GO:0005634);; Biological Process: regulation of transcription from RNA polymerase II promoter (GO:0006357);; Biological Process: xylem developm…	molecular function: binding (GO:0005488);; biological process: biological regulation (GO:0065007);; molecular function: nucleic acid binding transcription factor activity (GO:0001071);; cellular component: cell (GO:0005623);; cellular component: organelle (GO:0043226);; cellular component: cell part (GO:0044464);; biological process: developmental process (GO:0032502);; biological process: metabo…
Seita.9G576000	-0.665608	0.16943	0.00726479	0.488914	--	--
Setaria_italica_newGene_1495	-0.708374	1.31505	-0.708374	0.101697	--	--
Setaria_italica_newGene_1545	-1.08321	0.53979	-1.08321	1.62663	--	--
Setaria_italica_newGene_1645	-1.91873	1.12032	-1.31812	2.11653	Molecular Function: glutathione peroxidase activity (GO:0004602);; Biological Process: response to oxidative stress (GO:0006979);;	biological process: metabolic process (GO:0008152);; biological process: cellular process (GO:0009987);; biological process: single-organism process (GO:0044699);; biological process: response to stimulus (GO:0050896);; biological process: detoxification (GO:0098754);; molecular function: catalytic activity (GO:0003824);; molecular function: antioxidant activity (GO:0016209)
Setaria_italica_newGene_1656	-0.938429	0.691495	-0.687057	0.933991	--	--
Setaria_italica_newGene_1825	-0.839257	0.425083	-0.839257	1.25343	Molecular Function: DNA binding (GO:0003677);; Molecular Function: protein dimerization activity (GO:0046983);;	molecular function: binding (GO:0005488)
Setaria_italica_newGene_2151	-0.801035	0.630026	-0.656189	0.827198	--	--
Setaria_italica_newGene_2254	-0.733468	1.41988	-0.697656	0.0112436	--	--
Setaria_italica_newGene_2291	-0.752155	0.53692	-0.690443	0.905678	Cellular Component: nucleus (GO:0005634);; Biological Process: regulation of transcription, DNA-templated (GO:0006355);; Molecular Function: zinc ion binding (GO:0008270);;	cellular component: cell (GO:0005623);; cellular component: organelle (GO:0043226);; cellular component: cell part (GO:0044464);; biological process: biological regulation (GO:0065007);; molecular function: binding (GO:0005488)
Setaria_italica_newGene_2330	-0.578541	0.569667	-0.616915	0.625789	--	--
Setaria_italica_newGene_2347	-4.20854	3.4525	-4.61168	5.36772	Molecular Function: DNA binding (GO:0003677);; Molecular Function: protein dimerization activity (GO:0046983);;	molecular function: binding (GO:0005488)
Setaria_italica_newGene_2596	-0.568203	0.387381	-0.5745	0.755322	--	--
Setaria_italica_newGene_2867	-1.8066	1.04384	-1.76176	2.52453	Molecular Function: DNA binding (GO:0003677);; Molecular Function: protein dimerization activity (GO:0046983);;	molecular function: binding (GO:0005488)
Setaria_italica_newGene_2890	-1.31361	0.867736	-1.3219	1.76777	--	--
Setaria_italica_newGene_2949	-0.617078	0.791526	-0.667432	0.492985	--	--
Setaria_italica_newGene_3081	-1.76024	1.77779	-1.67666	1.65911	--	--
Setaria_italica_newGene_3082	-1.97958	1.69755	-2.14265	2.42468	--	--
Setaria_italica_newGene_3159	-0.358301	0.560875	-0.424802	0.222228	--	--
Setaria_italica_newGene_4819	-1.44002	2.58769	-1.44002	0.292354	--	--
Setaria_italica_newGene_485	-1.04493	1.52298	-1.04852	0.570477	--	--
Setaria_italica_newGene_519	-0.677431	1.20935	-0.677431	0.14551	--	--
Setaria_italica_newGene_677	-0.779333	0.853241	-1.0827	1.00879	--	--
Setaria_italica_newGene_752	-1.6199	0.982344	-1.6199	2.25746	--	--
Setaria_italica_newGene_970	-2.59195	1.60175	-2.57288	3.56308	Molecular Function: DNA binding (GO:0003677);; Molecular Function: protein dimerization activity (GO:0046983);;	molecular function: binding (GO:0005488)
