# Supplementary material for: Leaf Senescence Regulation Mechanism Based on Comparative Transcriptome Analysis in Foxtail Millet
Source: Int J Mol Sci. 2024 Mar 31;25(7):3905. doi: 10.3390/ijms25073905 (PMC11011800; doi:10.3390/ijms25073905)
Supplement: Supplementary file 1 [file ijms-25-03905-s001.zip › Supplementary Table S8.xlsx]

## Sheet: Supplementary Table 8
Supplementary Table 8. A dataset of DEGs with GO annotation in the C8 cluster under light or dark conditions.
#ID	LS-Light	SS-Light	LS-Dark	SS-Dark	GO_annotation	GO_second_level_annotation
Seita.1G025100	-1.32126	2.7888	-0.669886	-0.797657	Molecular Function: channel activity (GO:0015267);; Cellular Component: integral component of membrane (GO:0016021);;	biological process: localization (GO:0051179);; molecular function: transporter activity (GO:0005215);; cellular component: membrane (GO:0016020);; cellular component: membrane part (GO:0044425)
Seita.1G033600	-0.831486	1.93876	-0.365281	-0.741994	Molecular Function: beta-galactosidase activity (GO:0004565);; Cellular Component: cell wall (GO:0005618);; Cellular Component: vacuole (GO:0005773);; Biological Process: carbohydrate metabolic process (GO:0005975);;	molecular function: catalytic activity (GO:0003824);; cellular component: cell (GO:0005623);; cellular component: cell part (GO:0044464);; cellular component: organelle (GO:0043226);; biological process: metabolic process (GO:0008152)
Seita.1G034200	0.771192	1.91087	-1.35049	-1.33157	Biological Process: regulation of transcription, DNA-templated (GO:0006355);; Molecular Function: zinc ion binding (GO:0008270);; Molecular Function: sequence-specific DNA binding (GO:0043565);;	biological process: biological regulation (GO:0065007);; molecular function: binding (GO:0005488)
Seita.1G044700	-0.729622	1.81939	-0.324711	-0.76506	Molecular Function: DNA binding (GO:0003677);; Molecular Function: transcription factor activity, sequence-specific DNA binding (GO:0003700);; Cellular Component: nucleus (GO:0005634);;	molecular function: binding (GO:0005488);; biological process: biological regulation (GO:0065007);; molecular function: nucleic acid binding transcription factor activity (GO:0001071);; cellular component: cell (GO:0005623);; cellular component: organelle (GO:0043226);; cellular component: cell part (GO:0044464)
Seita.1G072700	-0.266207	2.08996	-0.78964	-1.03411	Cellular Component: mitochondrion (GO:0005739);; Cellular Component: glycine cleavage complex (GO:0005960);; Biological Process: glycine decarboxylation via glycine cleavage system (GO:0019464);;	cellular component: cell (GO:0005623);; cellular component: organelle (GO:0043226);; cellular component: cell part (GO:0044464);; cellular component: macromolecular complex (GO:0032991);; biological process: metabolic process (GO:0008152);; biological process: cellular process (GO:0009987);; biological process: single-organism process (GO:0044699)
Seita.1G103800	0.279544	2.53258	-1.26994	-1.54219	Biological Process: regulation of cyclin-dependent protein serine/threonine kinase activity (GO:0000079);; Molecular Function: protein kinase binding (GO:0019901);;	biological process: biological regulation (GO:0065007);; molecular function: binding (GO:0005488)
Seita.1G140000	-1.26108	2.56025	0.0322536	-1.33142	Molecular Function: GTPase activity (GO:0003924);; Molecular Function: GTP binding (GO:0005525);; Cellular Component: nucleus (GO:0005634);; Cellular Component: cytoplasm (GO:0005737);; Cellular Component: cytoskeleton (GO:0005856);; Cellular Component: plasma membrane (GO:0005886);; Cellular Component: cell cortex (GO:0005938);; Biological Process: actin filament organization (GO:0007015);; Biol…	molecular function: catalytic activity (GO:0003824);; molecular function: binding (GO:0005488);; cellular component: cell (GO:0005623);; cellular component: organelle (GO:0043226);; cellular component: cell part (GO:0044464);; cellular component: membrane (GO:0016020);; biological process: cellular process (GO:0009987);; biological process: single-organism process (GO:0044699);; biological proces…
Seita.1G185400	-0.183699	2.6592	-0.895299	-1.5802	Cellular Component: Golgi membrane (GO:0000139);; Biological Process: plant-type cell wall organization (GO:0009664);; Cellular Component: integral component of membrane (GO:0016021);; Molecular Function: transferase activity, transferring glycosyl groups (GO:0016757);; Molecular Function: UDP-xylosyltransferase activity (GO:0035252);;	cellular component: cell (GO:0005623);; cellular component: membrane (GO:0016020);; cellular component: organelle (GO:0043226);; cellular component: organelle part (GO:0044422);; cellular component: cell part (GO:0044464);; biological process: cellular process (GO:0009987);; biological process: cellular component organization or biogenesis (GO:0071840);; cellular component: membrane part (GO:0044…
Seita.1G191300	-0.420663	1.92042	-0.524008	-0.975744	Cellular Component: membrane (GO:0016020);; Cellular Component: integral component of membrane (GO:0016021);; Biological Process: protein localization to membrane (GO:0072657);;	cellular component: membrane (GO:0016020);; cellular component: membrane part (GO:0044425);; biological process: localization (GO:0051179)
Seita.1G240200	-0.58568	2.29068	-0.371152	-1.33385	Cellular Component: cytoplasm (GO:0005737);; Biological Process: L-phenylalanine catabolic process (GO:0006559);; Biological Process: cinnamic acid biosynthetic process (GO:0009800);; Molecular Function: ammonia-lyase activity (GO:0016841);; Molecular Function: phenylalanine ammonia-lyase activity (GO:0045548);;	cellular component: cell (GO:0005623);; cellular component: cell part (GO:0044464);; biological process: metabolic process (GO:0008152);; biological process: cellular process (GO:0009987);; biological process: single-organism process (GO:0044699);; molecular function: catalytic activity (GO:0003824)
Seita.1G279400	0.0618917	1.82721	-0.763405	-1.1257	Cellular Component: integral component of membrane (GO:0016021);;	cellular component: membrane (GO:0016020);; cellular component: membrane part (GO:0044425)
Seita.1G295200	-0.00430834	1.76163	-0.879453	-0.877869	Molecular Function: 6-phosphofructokinase activity (GO:0003872);; Molecular Function: ATP binding (GO:0005524);; Cellular Component: cytosol (GO:0005829);; Molecular Function: phosphofructokinase activity (GO:0008443);; Biological Process: response to glucose (GO:0009749);; Biological Process: photosynthesis (GO:0015979);; Molecular Function: metal ion binding (GO:0046872);; Molecular Function: d…	biological process: metabolic process (GO:0008152);; biological process: cellular process (GO:0009987);; molecular function: catalytic activity (GO:0003824);; molecular function: binding (GO:0005488);; cellular component: cell (GO:0005623);; cellular component: cell part (GO:0044464);; biological process: response to stimulus (GO:0050896)
Seita.1G295900	0.565535	2.71572	-0.776024	-2.50523	--	--
Seita.1G305000	-0.537962	1.9712	-0.486749	-0.946487	Molecular Function: transmembrane receptor protein serine/threonine kinase activity (GO:0004675);; Molecular Function: ATP binding (GO:0005524);; Cellular Component: plasma membrane (GO:0005886);; Biological Process: protein phosphorylation (GO:0006468);; Cellular Component: integral component of membrane (GO:0016021);;	biological process: metabolic process (GO:0008152);; biological process: cellular process (GO:0009987);; biological process: signaling (GO:0023052);; biological process: single-organism process (GO:0044699);; biological process: response to stimulus (GO:0050896);; biological process: biological regulation (GO:0065007);; molecular function: catalytic activity (GO:0003824);; molecular function: sig…
Seita.1G317600	-0.950911	2.65453	-0.597066	-1.10656	Molecular Function: molecular_function (GO:0003674);; Molecular Function: catalytic activity (GO:0003824);; Molecular Function: ubiquitin-protein transferase activity (GO:0004842);; Biological Process: cellular protein modification process (GO:0006464);; Biological Process: proteolysis (GO:0006508);; Biological Process: ubiquitin-dependent protein catabolic process (GO:0006511);; Biological Proce…	molecular function: catalytic activity (GO:0003824);; biological process: metabolic process (GO:0008152);; biological process: cellular process (GO:0009987);; biological process: response to stimulus (GO:0050896)
Seita.1G322700	0.439422	1.81195	-1.21138	-1.03999	--	--
Seita.1G360400	0.106168	2.18705	-1.08207	-1.21115	Molecular Function: inositol hexakisphosphate binding (GO:0000822);; Cellular Component: cytoplasm (GO:0005737);; Cellular Component: Golgi apparatus (GO:0005794);; Cellular Component: trans-Golgi network (GO:0005802);; Cellular Component: plasma membrane (GO:0005886);; Biological Process: polyphosphate biosynthetic process (GO:0006799);; Biological Process: phosphate ion transport (GO:0006817);;…	molecular function: binding (GO:0005488);; cellular component: cell (GO:0005623);; cellular component: cell part (GO:0044464);; cellular component: organelle (GO:0043226);; cellular component: organelle part (GO:0044422);; cellular component: membrane (GO:0016020);; biological process: metabolic process (GO:0008152);; biological process: cellular process (GO:0009987);; biological process: single-…
Seita.2G000600	-0.0799531	3.50106	-1.66778	-1.75333	--	--
Seita.2G049800	-0.729425	4.1835	-1.84955	-1.60452	--	--
Seita.2G050200	-0.603569	2.85528	-1.23423	-1.01749	Biological Process: lipid transport (GO:0006869);; Molecular Function: lipid binding (GO:0008289);;	biological process: single-organism process (GO:0044699);; biological process: localization (GO:0051179);; molecular function: binding (GO:0005488)
Seita.2G053400	1.04633	3.52665	-2.33156	-2.24143	--	--
Seita.2G088600	0.313556	1.91403	-1.13774	-1.08985	--	--
Seita.2G108900	-0.594921	2.66576	-1.05455	-1.01629	Molecular Function: ACP phosphopantetheine attachment site binding involved in fatty acid biosynthetic process (GO:0000036);; Cellular Component: chloroplast (GO:0009507);; Molecular Function: acyl-[acyl-carrier-protein] hydrolase activity (GO:0016297);;	molecular function: binding (GO:0005488);; cellular component: cell (GO:0005623);; cellular component: organelle (GO:0043226);; cellular component: cell part (GO:0044464);; molecular function: catalytic activity (GO:0003824)
Seita.2G127400	0.258198	3.0047	-1.01887	-2.24403	Cellular Component: integral component of membrane (GO:0016021);;	cellular component: membrane (GO:0016020);; cellular component: membrane part (GO:0044425)
Seita.2G154700	-0.0473681	3.9655	-2.02478	-1.89335	Cellular Component: anchored component of plasma membrane (GO:0046658);;	cellular component: cell (GO:0005623);; cellular component: membrane (GO:0016020);; cellular component: membrane part (GO:0044425);; cellular component: cell part (GO:0044464)
Seita.2G157500	-0.296552	4.10765	-2.02343	-1.78766	--	--
Seita.2G169700	0.199577	1.47164	-1.14646	-0.524758	Molecular Function: transcription regulatory region sequence-specific DNA binding (GO:0000976);; Molecular Function: transcription factor activity, sequence-specific DNA binding (GO:0003700);; Cellular Component: nucleus (GO:0005634);; Molecular Function: sequence-specific DNA binding (GO:0043565);; Biological Process: positive regulation of transcription, DNA-templated (GO:0045893);;	molecular function: binding (GO:0005488);; biological process: biological regulation (GO:0065007);; molecular function: nucleic acid binding transcription factor activity (GO:0001071);; cellular component: cell (GO:0005623);; cellular component: organelle (GO:0043226);; cellular component: cell part (GO:0044464)
Seita.2G170600	0.140195	3.67545	-1.97638	-1.83927	Cellular Component: spindle (GO:0005819);; Cellular Component: microtubule (GO:0005874);; Biological Process: activation of protein kinase activity (GO:0032147);; Biological Process: regulation of mitotic spindle organization (GO:0060236);;	cellular component: cell (GO:0005623);; cellular component: organelle (GO:0043226);; cellular component: organelle part (GO:0044422);; cellular component: cell part (GO:0044464);; cellular component: supramolecular complex (GO:0099080);; biological process: biological regulation (GO:0065007)
Seita.2G221900	-0.558336	2.22429	-0.8182	-0.847752	Biological Process: auxin-activated signaling pathway (GO:0009734);;	biological process: cellular process (GO:0009987);; biological process: signaling (GO:0023052);; biological process: single-organism process (GO:0044699);; biological process: response to stimulus (GO:0050896);; biological process: biological regulation (GO:0065007)
Seita.2G231900	-0.844411	1.75093	0.0274354	-0.933955	Molecular Function: cyclin-dependent protein serine/threonine kinase inhibitor activity (GO:0004861);; Cellular Component: nucleus (GO:0005634);; Biological Process: cell cycle arrest (GO:0007050);;	biological process: biological regulation (GO:0065007);; molecular function: molecular function regulator (GO:0098772);; cellular component: cell (GO:0005623);; cellular component: organelle (GO:0043226);; cellular component: cell part (GO:0044464);; biological process: cellular process (GO:0009987);; biological process: single-organism process (GO:0044699)
Seita.2G250200	-0.138398	2.43568	-1.13583	-1.16145	Cellular Component: plasma membrane (GO:0005886);; Biological Process: plant-type secondary cell wall biogenesis (GO:0009834);;	cellular component: cell (GO:0005623);; cellular component: membrane (GO:0016020);; cellular component: cell part (GO:0044464);; biological process: cellular process (GO:0009987);; biological process: cellular component organization or biogenesis (GO:0071840)
Seita.2G313800	0.265066	2.53615	-1.23052	-1.5707	Molecular Function: hydrolase activity, hydrolyzing O-glycosyl compounds (GO:0004553);; Cellular Component: cell wall (GO:0005618);; Biological Process: xyloglucan metabolic process (GO:0010411);; Molecular Function: xyloglucan:xyloglucosyl transferase activity (GO:0016762);; Biological Process: cell wall biogenesis (GO:0042546);; Cellular Component: apoplast (GO:0048046);; Biological Process: ce…	molecular function: catalytic activity (GO:0003824);; cellular component: cell (GO:0005623);; cellular component: cell part (GO:0044464);; biological process: metabolic process (GO:0008152);; biological process: cellular process (GO:0009987);; biological process: cellular component organization or biogenesis (GO:0071840);; cellular component: extracellular region (GO:0005576)
Seita.2G328100	-0.593064	2.11883	-0.572152	-0.953611	Molecular Function: ferroxidase activity (GO:0004322);; Molecular Function: copper ion binding (GO:0005507);; Cellular Component: plasma membrane (GO:0005886);; Biological Process: iron ion transport (GO:0006826);; Biological Process: iron ion homeostasis (GO:0055072);;	biological process: metabolic process (GO:0008152);; biological process: single-organism process (GO:0044699);; molecular function: catalytic activity (GO:0003824);; molecular function: binding (GO:0005488);; cellular component: cell (GO:0005623);; cellular component: membrane (GO:0016020);; cellular component: cell part (GO:0044464);; biological process: localization (GO:0051179);; biological pr…
Seita.2G352000	-0.0635255	2.00456	-1.17126	-0.769778	--	--
Seita.2G359800	-0.600881	2.27205	-0.348772	-1.3224	Molecular Function: electron carrier activity (GO:0009055);; Cellular Component: anchored component of plasma membrane (GO:0046658);;	molecular function: electron carrier activity (GO:0009055);; cellular component: cell (GO:0005623);; cellular component: membrane (GO:0016020);; cellular component: membrane part (GO:0044425);; cellular component: cell part (GO:0044464)
Seita.2G379000	-0.586924	2.91179	-1.53458	-0.790289	--	--
Seita.2G379400	0.0677362	3.07004	-1.2784	-1.85937	--	--
Seita.2G379900	-0.844544	3.8507	-1.35012	-1.65604	--	--
Seita.2G382600	-0.11983	2.39833	-1.15256	-1.12594	Biological Process: plant-type cell wall organization (GO:0009664);; Biological Process: plant-type cell wall biogenesis (GO:0009832);; Biological Process: cellulose microfibril organization (GO:0010215);; Cellular Component: integral component of membrane (GO:0016021);; Cellular Component: anchored component of plasma membrane (GO:0046658);; Biological Process: plant-type cell wall cellulose bio…	biological process: cellular process (GO:0009987);; biological process: cellular component organization or biogenesis (GO:0071840);; biological process: single-organism process (GO:0044699);; cellular component: membrane (GO:0016020);; cellular component: membrane part (GO:0044425);; cellular component: cell (GO:0005623);; cellular component: cell part (GO:0044464);; biological process: metabolic…
Seita.2G390900	0.208384	2.20572	-1.25362	-1.16048	Molecular Function: protein kinase activity (GO:0004672);; Molecular Function: ATP binding (GO:0005524);; Cellular Component: integral component of membrane (GO:0016021);;	biological process: metabolic process (GO:0008152);; biological process: cellular process (GO:0009987);; molecular function: catalytic activity (GO:0003824);; molecular function: binding (GO:0005488);; cellular component: membrane (GO:0016020);; cellular component: membrane part (GO:0044425)
Seita.2G412000	0.786882	4.1249	-1.92455	-2.98724	Cellular Component: integral component of membrane (GO:0016021);;	cellular component: membrane (GO:0016020);; cellular component: membrane part (GO:0044425)
Seita.2G424400	-0.856185	3.46195	-1.34116	-1.2646	Molecular Function: hydrolase activity, acting on ester bonds (GO:0016788);;	molecular function: catalytic activity (GO:0003824)
Seita.2G426200	-0.232039	2.27132	-1.0242	-1.01508	Biological Process: metal ion transport (GO:0030001);; Molecular Function: metal ion binding (GO:0046872);;	biological process: localization (GO:0051179);; molecular function: binding (GO:0005488)
Seita.3G051400	-0.0662551	3.68041	-1.86078	-1.75338	Molecular Function: long-chain fatty acid-CoA ligase activity (GO:0004467);; Cellular Component: endoplasmic reticulum (GO:0005783);; Biological Process: wax biosynthetic process (GO:0010025);; Biological Process: cutin biosynthetic process (GO:0010143);; Cellular Component: membrane (GO:0016020);;	molecular function: catalytic activity (GO:0003824);; cellular component: cell (GO:0005623);; cellular component: organelle (GO:0043226);; cellular component: cell part (GO:0044464);; biological process: metabolic process (GO:0008152);; biological process: single-organism process (GO:0044699);; cellular component: membrane (GO:0016020)
Seita.3G052400	-0.248453	2.38095	-1.09754	-1.03496	Molecular Function: peroxidase activity (GO:0004601);; Cellular Component: extracellular region (GO:0005576);; Biological Process: response to oxidative stress (GO:0006979);; Cellular Component: plant-type cell wall (GO:0009505);; Cellular Component: plasmodesma (GO:0009506);; Molecular Function: heme binding (GO:0020037);; Biological Process: hydrogen peroxide catabolic process (GO:0042744);; Mo…	biological process: metabolic process (GO:0008152);; biological process: cellular process (GO:0009987);; biological process: single-organism process (GO:0044699);; biological process: response to stimulus (GO:0050896);; biological process: detoxification (GO:0098754);; molecular function: catalytic activity (GO:0003824);; molecular function: antioxidant activity (GO:0016209);; cellular component:…
Seita.3G055700	0.449829	1.77637	-0.670946	-1.55525	Molecular Function: protein dimerization activity (GO:0046983);;	molecular function: binding (GO:0005488)
Seita.3G075400	-1.13125	2.16554	-0.0695344	-0.964761	Molecular Function: hydrolase activity, acting on ester bonds (GO:0016788);;	molecular function: catalytic activity (GO:0003824)
Seita.3G084500	-0.613007	3.63334	-1.48083	-1.53951	Cellular Component: plasma membrane (GO:0005886);; Biological Process: response to auxin (GO:0009733);; Biological Process: response to brassinosteroid (GO:0009741);; Biological Process: unidimensional cell growth (GO:0009826);; Cellular Component: integral component of membrane (GO:0016021);; Biological Process: multicellular organism growth (GO:0035264);; Molecular Function: 4 iron, 4 sulfur cl…	cellular component: cell (GO:0005623);; cellular component: membrane (GO:0016020);; cellular component: cell part (GO:0044464);; biological process: response to stimulus (GO:0050896);; biological process: cellular process (GO:0009987);; biological process: developmental process (GO:0032502);; biological process: growth (GO:0040007);; biological process: single-organism process (GO:0044699);; biol…
Seita.3G119100	0.304124	1.87664	-0.764653	-1.41611	Molecular Function: nucleoside diphosphate kinase activity (GO:0004550);; Molecular Function: ATP binding (GO:0005524);; Biological Process: purine nucleotide metabolic process (GO:0006163);; Biological Process: GTP biosynthetic process (GO:0006183);; Biological Process: pyrimidine nucleotide metabolic process (GO:0006220);; Biological Process: UTP biosynthetic process (GO:0006228);; Biological P…	biological process: metabolic process (GO:0008152);; biological process: cellular process (GO:0009987);; molecular function: catalytic activity (GO:0003824);; molecular function: binding (GO:0005488);; biological process: single-organism process (GO:0044699)
Seita.3G128000	-0.755232	1.80974	-0.0810909	-0.973417	Biological Process: regulation of defense response to fungus (GO:1900150);;	biological process: biological regulation (GO:0065007)
Seita.3G151800	1.10154	4.22059	-2.6234	-2.69873	Cellular Component: integral component of membrane (GO:0016021);; Molecular Function: metal ion binding (GO:0046872);; Biological Process: oxidation-reduction process (GO:0055114);;	cellular component: membrane (GO:0016020);; cellular component: membrane part (GO:0044425);; molecular function: binding (GO:0005488);; biological process: metabolic process (GO:0008152);; biological process: single-organism process (GO:0044699)
Seita.3G158500	-0.505577	2.42382	-0.899506	-1.01874	Biological Process: protein glycosylation (GO:0006486);; Biological Process: plant-type secondary cell wall biogenesis (GO:0009834);; Biological Process: glucuronoxylan biosynthetic process (GO:0010417);; Molecular Function: transferase activity, transferring glycosyl groups (GO:0016757);;	biological process: metabolic process (GO:0008152);; biological process: cellular process (GO:0009987);; biological process: single-organism process (GO:0044699);; biological process: cellular component organization or biogenesis (GO:0071840);; molecular function: catalytic activity (GO:0003824)
Seita.3G161500	-0.0302434	2.20313	-1.15396	-1.01892	Molecular Function: transcription regulatory region sequence-specific DNA binding (GO:0000976);; Molecular Function: transcription factor activity, sequence-specific DNA binding (GO:0003700);; Cellular Component: nucleus (GO:0005634);; Biological Process: regulation of stomatal movement (GO:0010119);; Biological Process: cell differentiation (GO:0030154);; Molecular Function: sequence-specific DN…	molecular function: binding (GO:0005488);; biological process: biological regulation (GO:0065007);; molecular function: nucleic acid binding transcription factor activity (GO:0001071);; cellular component: cell (GO:0005623);; cellular component: organelle (GO:0043226);; cellular component: cell part (GO:0044464);; biological process: cellular process (GO:0009987);; biological process: development…
Seita.3G178100	-0.924362	2.69822	-0.654433	-1.11942	Molecular Function: GTPase activity (GO:0003924);; Molecular Function: GTP binding (GO:0005525);; Biological Process: intracellular protein transport (GO:0006886);; Cellular Component: endomembrane system (GO:0012505);; Biological Process: Rab protein signal transduction (GO:0032482);;	molecular function: catalytic activity (GO:0003824);; molecular function: binding (GO:0005488);; biological process: localization (GO:0051179);; cellular component: cell (GO:0005623);; cellular component: cell part (GO:0044464);; biological process: cellular process (GO:0009987);; biological process: signaling (GO:0023052);; biological process: single-organism process (GO:0044699);; biological pr…
Seita.3G194300	-0.291056	2.13621	-1.66595	-0.179208	Molecular Function: iron ion binding (GO:0005506);; Cellular Component: membrane (GO:0016020);; Molecular Function: oxidoreductase activity, acting on paired donors, with incorporation or reduction of molecular oxygen, NAD(P)H as one donor, and incorporation of one atom of oxygen (GO:0016709);; Molecular Function: heme binding (GO:0020037);;	molecular function: binding (GO:0005488);; cellular component: membrane (GO:0016020);; biological process: metabolic process (GO:0008152);; biological process: single-organism process (GO:0044699);; molecular function: catalytic activity (GO:0003824)
Seita.3G223500	-0.133109	1.37111	-0.311342	-0.926661	Cellular Component: integral component of membrane (GO:0016021);;	cellular component: membrane (GO:0016020);; cellular component: membrane part (GO:0044425)
Seita.3G260800	0.553121	2.27181	-1.38855	-1.43638	Biological Process: regulation of pH (GO:0006885);; Cellular Component: endomembrane system (GO:0012505);; Molecular Function: solute:proton antiporter activity (GO:0015299);; Biological Process: monovalent inorganic cation transport (GO:0015672);; Cellular Component: integral component of membrane (GO:0016021);;	biological process: biological regulation (GO:0065007);; cellular component: cell (GO:0005623);; cellular component: cell part (GO:0044464);; biological process: single-organism process (GO:0044699);; biological process: localization (GO:0051179);; molecular function: transporter activity (GO:0005215);; cellular component: membrane (GO:0016020);; cellular component: membrane part (GO:0044425)
Seita.3G291600	-0.540011	2.7565	-1.09777	-1.11872	Biological Process: cutin biosynthetic process (GO:0010143);; Cellular Component: membrane (GO:0016020);; Cellular Component: integral component of membrane (GO:0016021);; Molecular Function: phosphatase activity (GO:0016791);; Molecular Function: glycerol-3-phosphate 2-O-acyltransferase activity (GO:0090447);;	biological process: metabolic process (GO:0008152);; cellular component: membrane (GO:0016020);; cellular component: membrane part (GO:0044425);; molecular function: catalytic activity (GO:0003824)
Seita.3G327200	-0.703352	2.76699	-1.12305	-0.940592	Molecular Function: monooxygenase activity (GO:0004497);; Molecular Function: iron ion binding (GO:0005506);; Cellular Component: integral component of membrane (GO:0016021);; Molecular Function: oxidoreductase activity, acting on paired donors, with incorporation or reduction of molecular oxygen (GO:0016705);; Molecular Function: heme binding (GO:0020037);;	biological process: metabolic process (GO:0008152);; biological process: single-organism process (GO:0044699);; molecular function: catalytic activity (GO:0003824);; molecular function: binding (GO:0005488);; cellular component: membrane (GO:0016020);; cellular component: membrane part (GO:0044425)
Seita.3G334000	0.496343	4.12022	-2.32887	-2.2877	--	--
Seita.3G353200	-0.75952	2.26927	-0.401451	-1.1083	Molecular Function: mRNA binding (GO:0003729);; Cellular Component: plasma membrane (GO:0005886);; Cellular Component: actin cytoskeleton (GO:0015629);; Molecular Function: metal ion binding (GO:0046872);; Molecular Function: actin filament binding (GO:0051015);; Biological Process: actin filament bundle assembly (GO:0051017);;	molecular function: binding (GO:0005488);; cellular component: cell (GO:0005623);; cellular component: membrane (GO:0016020);; cellular component: cell part (GO:0044464);; cellular component: organelle (GO:0043226);; biological process: cellular process (GO:0009987);; biological process: single-organism process (GO:0044699);; biological process: cellular component organization or biogenesis (GO:0…
Seita.3G386800	-0.081361	1.47795	-0.698297	-0.698297	Biological Process: lipid catabolic process (GO:0016042);; Molecular Function: hydrolase activity (GO:0016787);;	biological process: metabolic process (GO:0008152);; biological process: single-organism process (GO:0044699);; molecular function: catalytic activity (GO:0003824)
Seita.3G390000	-0.306775	1.89156	-0.584221	-1.00056	Molecular Function: RNA polymerase II core promoter proximal region sequence-specific DNA binding (GO:0000978);; Molecular Function: transcription factor activity, sequence-specific DNA binding (GO:0003700);; Cellular Component: nucleus (GO:0005634);; Biological Process: regulation of transcription, DNA-templated (GO:0006355);; Cellular Component: CCAAT-binding factor complex (GO:0016602);;	molecular function: binding (GO:0005488);; biological process: biological regulation (GO:0065007);; molecular function: nucleic acid binding transcription factor activity (GO:0001071);; cellular component: cell (GO:0005623);; cellular component: organelle (GO:0043226);; cellular component: cell part (GO:0044464);; cellular component: macromolecular complex (GO:0032991);; cellular component: organ…
Seita.3G398700	-0.50503	3.02399	-0.7147	-1.80426	Molecular Function: iron ion binding (GO:0005506);; Biological Process: lipid biosynthetic process (GO:0008610);; Cellular Component: integral component of membrane (GO:0016021);; Molecular Function: oxidoreductase activity (GO:0016491);;	molecular function: binding (GO:0005488);; biological process: metabolic process (GO:0008152);; biological process: single-organism process (GO:0044699);; cellular component: membrane (GO:0016020);; cellular component: membrane part (GO:0044425);; molecular function: catalytic activity (GO:0003824)
Seita.4G006500	-0.398562	2.10397	-0.820753	-0.884654	Cellular Component: integral component of membrane (GO:0016021);; Molecular Function: transmembrane transporter activity (GO:0022857);;	cellular component: membrane (GO:0016020);; cellular component: membrane part (GO:0044425);; biological process: localization (GO:0051179);; molecular function: transporter activity (GO:0005215)
Seita.4G013500	-0.758456	2.64615	-0.93242	-0.95527	Molecular Function: aspartic-type endopeptidase activity (GO:0004190);; Biological Process: proteolysis (GO:0006508);; Biological Process: protein catabolic process (GO:0030163);;	biological process: metabolic process (GO:0008152);; molecular function: catalytic activity (GO:0003824)
Seita.4G036600	-2.33104	4.36042	-0.808597	-1.22078	Molecular Function: hydrolase activity, acting on ester bonds (GO:0016788);; Cellular Component: apoplast (GO:0048046);;	molecular function: catalytic activity (GO:0003824);; cellular component: extracellular region (GO:0005576)
Seita.4G079200	0.678364	3.90823	-2.23197	-2.35462	Biological Process: catabolic process (GO:0009056);; Molecular Function: hydrolase activity (GO:0016787);;	biological process: metabolic process (GO:0008152);; molecular function: catalytic activity (GO:0003824)
Seita.4G088600	-0.41414	3.2839	-1.46409	-1.40567	Molecular Function: electron carrier activity (GO:0009055);; Cellular Component: anchored component of plasma membrane (GO:0046658);;	molecular function: electron carrier activity (GO:0009055);; cellular component: cell (GO:0005623);; cellular component: membrane (GO:0016020);; cellular component: membrane part (GO:0044425);; cellular component: cell part (GO:0044464)
Seita.4G099600	-0.821141	2.94243	-1.05133	-1.06996	Molecular Function: hydrolase activity, acting on ester bonds (GO:0016788);;	molecular function: catalytic activity (GO:0003824)
Seita.4G102700	-0.636307	2.27601	-0.819853	-0.819853	Cellular Component: integral component of membrane (GO:0016021);;	cellular component: membrane (GO:0016020);; cellular component: membrane part (GO:0044425)
Seita.4G127100	0.714908	2.3109	-1.15916	-1.86665	Molecular Function: UDP-glycosyltransferase activity (GO:0008194);; Cellular Component: intracellular membrane-bounded organelle (GO:0043231);;	molecular function: catalytic activity (GO:0003824);; cellular component: cell (GO:0005623);; cellular component: organelle (GO:0043226);; cellular component: cell part (GO:0044464)
Seita.4G127300	0.300075	3.24285	-1.4159	-2.12702	Molecular Function: UDP-glycosyltransferase activity (GO:0008194);; Cellular Component: intracellular membrane-bounded organelle (GO:0043231);;	molecular function: catalytic activity (GO:0003824);; cellular component: cell (GO:0005623);; cellular component: organelle (GO:0043226);; cellular component: cell part (GO:0044464)
Seita.4G144600	-0.795093	2.15011	-0.408407	-0.946612	--	--
Seita.4G191600	-0.175726	2.00835	-0.582611	-1.25001	Cellular Component: plasma membrane (GO:0005886);; Cellular Component: integral component of membrane (GO:0016021);;	cellular component: cell (GO:0005623);; cellular component: membrane (GO:0016020);; cellular component: cell part (GO:0044464);; cellular component: membrane part (GO:0044425)
Seita.4G207500	-0.786012	3.06313	-1.13109	-1.14602	Molecular Function: protein kinase activity (GO:0004672);; Molecular Function: ATP binding (GO:0005524);; Cellular Component: integral component of membrane (GO:0016021);;	biological process: metabolic process (GO:0008152);; biological process: cellular process (GO:0009987);; molecular function: catalytic activity (GO:0003824);; molecular function: binding (GO:0005488);; cellular component: membrane (GO:0016020);; cellular component: membrane part (GO:0044425)
Seita.4G229500	-0.113887	1.94814	-0.448087	-1.38617	Molecular Function: protein kinase activity (GO:0004672);; Molecular Function: ATP binding (GO:0005524);; Cellular Component: plasma membrane (GO:0005886);; Cellular Component: plasmodesma (GO:0009506);; Cellular Component: integral component of membrane (GO:0016021);; Biological Process: protein autophosphorylation (GO:0046777);;	biological process: metabolic process (GO:0008152);; biological process: cellular process (GO:0009987);; molecular function: catalytic activity (GO:0003824);; molecular function: binding (GO:0005488);; cellular component: cell (GO:0005623);; cellular component: membrane (GO:0016020);; cellular component: cell part (GO:0044464);; cellular component: cell junction (GO:0030054);; cellular component:…
Seita.4G229600	0.0522335	3.01411	-1.59843	-1.46791	--	--
Seita.4G259700	-0.0638114	3.72193	-1.28696	-2.37115	Molecular Function: peroxidase activity (GO:0004601);; Cellular Component: extracellular region (GO:0005576);; Biological Process: response to oxidative stress (GO:0006979);; Cellular Component: plant-type cell wall (GO:0009505);; Cellular Component: plasmodesma (GO:0009506);; Molecular Function: heme binding (GO:0020037);; Biological Process: hydrogen peroxide catabolic process (GO:0042744);; Mo…	biological process: metabolic process (GO:0008152);; biological process: cellular process (GO:0009987);; biological process: single-organism process (GO:0044699);; biological process: response to stimulus (GO:0050896);; biological process: detoxification (GO:0098754);; molecular function: catalytic activity (GO:0003824);; molecular function: antioxidant activity (GO:0016209);; cellular component:…
Seita.4G263000	-0.497495	2.53206	-0.852738	-1.18183	Biological Process: lipid metabolic process (GO:0006629);;	biological process: metabolic process (GO:0008152);; biological process: single-organism process (GO:0044699)
Seita.4G273400	0.395549	2.84578	-1.3056	-1.93574	Molecular Function: transferase activity, transferring glycosyl groups (GO:0016757);;	molecular function: catalytic activity (GO:0003824)
Seita.4G288800	-0.67888	2.04744	-0.471409	-0.897149	Biological Process: sucrose metabolic process (GO:0005985);; Molecular Function: sucrose synthase activity (GO:0016157);;	biological process: metabolic process (GO:0008152);; biological process: cellular process (GO:0009987);; biological process: single-organism process (GO:0044699);; molecular function: catalytic activity (GO:0003824)
Seita.5G027400	-0.118475	2.5514	-1.28038	-1.15255	Cellular Component: cellular_component (GO:0005575);; Cellular Component: intracellular (GO:0005622);; Cellular Component: cell (GO:0005623);; Cellular Component: cytoplasm (GO:0005737);; Cellular Component: endosome (GO:0005768);; Cellular Component: endosome membrane (GO:0010008);; Cellular Component: endomembrane system (GO:0012505);; Cellular Component: membrane (GO:0016020);; Cellular Compon…	cellular component: cell (GO:0005623);; cellular component: cell part (GO:0044464);; cellular component: organelle (GO:0043226);; cellular component: membrane (GO:0016020);; cellular component: organelle part (GO:0044422)
Seita.5G027600	0.50221	2.17453	-1.15596	-1.52078	Molecular Function: ATP citrate synthase activity (GO:0003878);; Cellular Component: cytosol (GO:0005829);; Biological Process: acetyl-CoA biosynthetic process (GO:0006085);; Biological Process: fatty acid biosynthetic process (GO:0006633);;	molecular function: catalytic activity (GO:0003824);; cellular component: cell (GO:0005623);; cellular component: cell part (GO:0044464);; biological process: metabolic process (GO:0008152);; biological process: cellular process (GO:0009987);; biological process: single-organism process (GO:0044699)
Seita.5G029700	-0.538103	2.72476	-1.14304	-1.04362	Molecular Function: peroxidase activity (GO:0004601);; Cellular Component: extracellular region (GO:0005576);; Biological Process: response to oxidative stress (GO:0006979);; Cellular Component: plant-type cell wall (GO:0009505);; Cellular Component: plasmodesma (GO:0009506);; Molecular Function: heme binding (GO:0020037);; Biological Process: hydrogen peroxide catabolic process (GO:0042744);; Mo…	biological process: metabolic process (GO:0008152);; biological process: cellular process (GO:0009987);; biological process: single-organism process (GO:0044699);; biological process: response to stimulus (GO:0050896);; biological process: detoxification (GO:0098754);; molecular function: catalytic activity (GO:0003824);; molecular function: antioxidant activity (GO:0016209);; cellular component:…
Seita.5G037900	0.278688	2.35485	-1.10415	-1.52939	Molecular Function: electron carrier activity (GO:0009055);; Cellular Component: anchored component of plasma membrane (GO:0046658);;	molecular function: electron carrier activity (GO:0009055);; cellular component: cell (GO:0005623);; cellular component: membrane (GO:0016020);; cellular component: membrane part (GO:0044425);; cellular component: cell part (GO:0044464)
Seita.5G042700	-0.914248	3.89677	-1.66615	-1.31637	--	--
Seita.5G051900	0.735821	3.8801	-2.15375	-2.46218	Molecular Function: GTP binding (GO:0005525);; Cellular Component: cytoplasm (GO:0005737);; Biological Process: intracellular protein transport (GO:0006886);; Biological Process: vesicle-mediated transport (GO:0016192);;	molecular function: binding (GO:0005488);; cellular component: cell (GO:0005623);; cellular component: cell part (GO:0044464);; biological process: localization (GO:0051179)
Seita.5G056500	-0.0830659	2.89954	-1.19206	-1.62442	--	--
Seita.5G060700	-0.539681	2.49178	-1.17758	-0.774515	Molecular Function: nucleic acid binding (GO:0003676);; Cellular Component: U12-type spliceosomal complex (GO:0005689);; Molecular Function: zinc ion binding (GO:0008270);;	molecular function: binding (GO:0005488);; cellular component: cell (GO:0005623);; cellular component: macromolecular complex (GO:0032991);; cellular component: organelle (GO:0043226);; cellular component: organelle part (GO:0044422);; cellular component: cell part (GO:0044464)
Seita.5G066900	0.0325655	3.78539	-1.92454	-1.89342	Cellular Component: integral component of membrane (GO:0016021);;	cellular component: membrane (GO:0016020);; cellular component: membrane part (GO:0044425)
Seita.5G071300	0.389593	1.52692	-0.999747	-0.916768	--	--
Seita.5G072700	-0.0913048	1.57417	-0.865675	-0.617192	Molecular Function: RNA polymerase II regulatory region sequence-specific DNA binding (GO:0000977);; Biological Process: regulation of transcription from RNA polymerase II promoter (GO:0006357);; Molecular Function: transcription factor binding (GO:0008134);; Molecular Function: protein dimerization activity (GO:0046983);; Cellular Component: RNA polymerase II transcription factor complex (GO:009…	molecular function: binding (GO:0005488);; biological process: biological regulation (GO:0065007);; cellular component: cell (GO:0005623);; cellular component: macromolecular complex (GO:0032991);; cellular component: organelle (GO:0043226);; cellular component: organelle part (GO:0044422);; cellular component: cell part (GO:0044464)
Seita.5G082500	-0.173202	2.238	-1.09684	-0.967957	Molecular Function: ubiquitin-protein transferase activity (GO:0004842);; Molecular Function: zinc ion binding (GO:0008270);; Cellular Component: membrane (GO:0016020);; Cellular Component: integral component of membrane (GO:0016021);; Biological Process: protein ubiquitination (GO:0016567);;	molecular function: catalytic activity (GO:0003824);; molecular function: binding (GO:0005488);; cellular component: membrane (GO:0016020);; cellular component: membrane part (GO:0044425);; biological process: metabolic process (GO:0008152);; biological process: cellular process (GO:0009987)
Seita.5G112900	0.350983	4.0842	-2.32912	-2.10607	--	--
Seita.5G125600	-2.10947	3.47762	-0.556459	-0.811686	Molecular Function: ATP binding (GO:0005524);; Cellular Component: integral component of membrane (GO:0016021);; Molecular Function: ATPase activity (GO:0016887);;	molecular function: binding (GO:0005488);; cellular component: membrane (GO:0016020);; cellular component: membrane part (GO:0044425);; molecular function: catalytic activity (GO:0003824)
Seita.5G138100	0.791953	3.51929	-2.07669	-2.23455	Cellular Component: plasma membrane (GO:0005886);; Cellular Component: integral component of membrane (GO:0016021);;	cellular component: cell (GO:0005623);; cellular component: membrane (GO:0016020);; cellular component: cell part (GO:0044464);; cellular component: membrane part (GO:0044425)
Seita.5G153500	-0.141493	1.68497	-0.0614536	-1.48202	Cellular Component: extracellular region (GO:0005576);; Cellular Component: plant-type cell wall (GO:0009505);; Molecular Function: carboxylic ester hydrolase activity (GO:0052689);; Molecular Function: pectin acetylesterase activity (GO:0052793);; Biological Process: cell wall organization (GO:0071555);;	cellular component: extracellular region (GO:0005576);; cellular component: cell (GO:0005623);; cellular component: cell part (GO:0044464);; molecular function: catalytic activity (GO:0003824);; biological process: cellular process (GO:0009987);; biological process: cellular component organization or biogenesis (GO:0071840)
Seita.5G156900	0.34011	3.17873	-1.77473	-1.74411	Molecular Function: hydrolase activity, acting on ester bonds (GO:0016788);;	molecular function: catalytic activity (GO:0003824)
Seita.5G212900	0.15383	3.43262	-1.80549	-1.78096	Biological Process: metal ion transport (GO:0030001);; Molecular Function: metal ion binding (GO:0046872);;	biological process: localization (GO:0051179);; molecular function: binding (GO:0005488)
Seita.5G239000	-0.56982	2.87376	-1.10098	-1.20296	Molecular Function: catalytic activity (GO:0003824);;	molecular function: catalytic activity (GO:0003824)
Seita.5G263600	-2.4419	2.36205	1.20606	-1.12621	Cellular Component: cellular_component (GO:0005575);; Cellular Component: cell wall (GO:0005618);; Cellular Component: intracellular (GO:0005622);; Cellular Component: cell (GO:0005623);; Cellular Component: cytoplasm (GO:0005737);; Cellular Component: Golgi apparatus (GO:0005794);; Cellular Component: plasma membrane (GO:0005886);; Cellular Component: cell-cell junction (GO:0005911);; Cellular C…	cellular component: cell (GO:0005623);; cellular component: cell part (GO:0044464);; cellular component: organelle (GO:0043226);; cellular component: membrane (GO:0016020);; cellular component: cell junction (GO:0030054);; cellular component: membrane part (GO:0044425);; cellular component: symplast (GO:0055044)
Seita.5G282100	-0.488036	2.55401	-0.861652	-1.20432	Molecular Function: 1-phosphatidylinositol binding (GO:0005545);; Cellular Component: clathrin-coated vesicle (GO:0030136);; Molecular Function: clathrin binding (GO:0030276);; Biological Process: clathrin coat assembly (GO:0048268);;	molecular function: binding (GO:0005488);; cellular component: cell (GO:0005623);; cellular component: organelle (GO:0043226);; cellular component: cell part (GO:0044464);; biological process: cellular process (GO:0009987);; biological process: cellular component organization or biogenesis (GO:0071840)
Seita.5G286200	-0.161553	2.5052	-0.599114	-1.74453	Molecular Function: transcription regulatory region sequence-specific DNA binding (GO:0000976);; Molecular Function: transcription factor activity, sequence-specific DNA binding (GO:0003700);; Cellular Component: nucleus (GO:0005634);; Biological Process: regulation of stomatal movement (GO:0010119);; Biological Process: cell differentiation (GO:0030154);; Molecular Function: sequence-specific DN…	molecular function: binding (GO:0005488);; biological process: biological regulation (GO:0065007);; molecular function: nucleic acid binding transcription factor activity (GO:0001071);; cellular component: cell (GO:0005623);; cellular component: organelle (GO:0043226);; cellular component: cell part (GO:0044464);; biological process: cellular process (GO:0009987);; biological process: development…
Seita.5G348800	-1.62454	3.132	-0.610234	-0.897223	Biological Process: base-excision repair (GO:0006284);; Molecular Function: DNA-3-methyladenine glycosylase activity (GO:0008725);;	biological process: metabolic process (GO:0008152);; biological process: cellular process (GO:0009987);; biological process: response to stimulus (GO:0050896);; molecular function: catalytic activity (GO:0003824)
Seita.5G365900	-0.0751277	3.18919	-1.56916	-1.5449	Molecular Function: ferroxidase activity (GO:0004322);; Molecular Function: copper ion binding (GO:0005507);; Cellular Component: plasma membrane (GO:0005886);; Biological Process: iron ion transport (GO:0006826);; Biological Process: lignin catabolic process (GO:0046274);; Cellular Component: apoplast (GO:0048046);; Molecular Function: hydroquinone:oxygen oxidoreductase activity (GO:0052716);; B…	biological process: metabolic process (GO:0008152);; biological process: single-organism process (GO:0044699);; molecular function: catalytic activity (GO:0003824);; molecular function: binding (GO:0005488);; cellular component: cell (GO:0005623);; cellular component: membrane (GO:0016020);; cellular component: cell part (GO:0044464);; biological process: localization (GO:0051179);; biological pr…
Seita.5G372100	0.710245	2.07468	-1.4391	-1.34583	Molecular Function: peroxidase activity (GO:0004601);; Molecular Function: calcium ion binding (GO:0005509);; Cellular Component: plasma membrane (GO:0005886);; Cellular Component: integral component of membrane (GO:0016021);; Molecular Function: NAD(P)H oxidase activity (GO:0016174);; Biological Process: oxidation-reduction process (GO:0055114);;	biological process: metabolic process (GO:0008152);; biological process: cellular process (GO:0009987);; biological process: single-organism process (GO:0044699);; biological process: response to stimulus (GO:0050896);; biological process: detoxification (GO:0098754);; molecular function: catalytic activity (GO:0003824);; molecular function: antioxidant activity (GO:0016209);; molecular function:…
Seita.5G372800	-0.639889	1.98246	-0.745969	-0.596601	Molecular Function: ATP binding (GO:0005524);; Cellular Component: plasma membrane (GO:0005886);; Cellular Component: integral component of membrane (GO:0016021);; Molecular Function: ATPase activity (GO:0016887);; Molecular Function: ATPase activity, coupled to transmembrane movement of substances (GO:0042626);; Biological Process: transmembrane transport (GO:0055085);;	molecular function: binding (GO:0005488);; cellular component: cell (GO:0005623);; cellular component: membrane (GO:0016020);; cellular component: cell part (GO:0044464);; cellular component: membrane part (GO:0044425);; molecular function: catalytic activity (GO:0003824);; biological process: localization (GO:0051179);; molecular function: transporter activity (GO:0005215)
Seita.5G412000	0.0844759	1.58431	-0.755108	-0.913681	Molecular Function: ubiquitin-protein transferase activity (GO:0004842);; Molecular Function: zinc ion binding (GO:0008270);; Cellular Component: membrane (GO:0016020);; Cellular Component: integral component of membrane (GO:0016021);; Biological Process: protein ubiquitination (GO:0016567);;	molecular function: catalytic activity (GO:0003824);; molecular function: binding (GO:0005488);; cellular component: membrane (GO:0016020);; cellular component: membrane part (GO:0044425);; biological process: metabolic process (GO:0008152);; biological process: cellular process (GO:0009987)
Seita.5G413100	0.537881	3.13456	-1.82148	-1.85096	Molecular Function: protein binding (GO:0005515);;	molecular function: binding (GO:0005488)
Seita.5G437300	0.338063	2.57967	-1.33351	-1.58422	Biological Process: protein glycosylation (GO:0006486);; Biological Process: plant-type secondary cell wall biogenesis (GO:0009834);; Biological Process: glucuronoxylan biosynthetic process (GO:0010417);; Molecular Function: transferase activity, transferring glycosyl groups (GO:0016757);;	biological process: metabolic process (GO:0008152);; biological process: cellular process (GO:0009987);; biological process: single-organism process (GO:0044699);; biological process: cellular component organization or biogenesis (GO:0071840);; molecular function: catalytic activity (GO:0003824)
Seita.5G448400	-0.501962	2.52222	-1.01232	-1.00793	Molecular Function: hydrolase activity, hydrolyzing O-glycosyl compounds (GO:0004553);; Biological Process: carbohydrate metabolic process (GO:0005975);;	molecular function: catalytic activity (GO:0003824);; biological process: metabolic process (GO:0008152)
Seita.6G096700	-0.63701	1.96261	-0.602521	-0.723079	Molecular Function: transmembrane receptor protein serine/threonine kinase activity (GO:0004675);; Molecular Function: ATP binding (GO:0005524);; Cellular Component: plasma membrane (GO:0005886);; Biological Process: protein phosphorylation (GO:0006468);;	biological process: metabolic process (GO:0008152);; biological process: cellular process (GO:0009987);; biological process: signaling (GO:0023052);; biological process: single-organism process (GO:0044699);; biological process: response to stimulus (GO:0050896);; biological process: biological regulation (GO:0065007);; molecular function: catalytic activity (GO:0003824);; molecular function: sig…
Seita.6G105300	-2.04635	2.97834	-0.503682	-0.428311	Molecular Function: UDP-glucose 6-dehydrogenase activity (GO:0003979);; Cellular Component: nucleus (GO:0005634);; Cellular Component: cytosol (GO:0005829);; Biological Process: glycosaminoglycan biosynthetic process (GO:0006024);; Molecular Function: NAD binding (GO:0051287);;	biological process: metabolic process (GO:0008152);; biological process: single-organism process (GO:0044699);; molecular function: catalytic activity (GO:0003824);; cellular component: cell (GO:0005623);; cellular component: organelle (GO:0043226);; cellular component: cell part (GO:0044464);; molecular function: binding (GO:0005488)
Seita.6G166300	0.702724	1.69936	-1.00808	-1.394	Cellular Component: integral component of membrane (GO:0016021);; Biological Process: protein ubiquitination (GO:0016567);; Molecular Function: ubiquitin protein ligase binding (GO:0031625);;	cellular component: membrane (GO:0016020);; cellular component: membrane part (GO:0044425);; biological process: metabolic process (GO:0008152);; biological process: cellular process (GO:0009987);; molecular function: binding (GO:0005488)
Seita.6G167400	0.833905	2.16119	-1.47424	-1.52085	Molecular Function: phosphoglycerate dehydrogenase activity (GO:0004617);; Biological Process: cellular amino acid metabolic process (GO:0006520);; Biological Process: L-serine biosynthetic process (GO:0006564);; Cellular Component: chloroplast stroma (GO:0009570);; Molecular Function: NAD binding (GO:0051287);;	biological process: metabolic process (GO:0008152);; biological process: single-organism process (GO:0044699);; molecular function: catalytic activity (GO:0003824);; biological process: cellular process (GO:0009987);; cellular component: cell (GO:0005623);; cellular component: organelle (GO:0043226);; cellular component: organelle part (GO:0044422);; cellular component: cell part (GO:0044464);; m…
Seita.6G173500	0.0758436	2.96394	-1.03423	-2.00556	--	--
Seita.6G184700	-1.41361	4.58006	-1.44969	-1.71676	--	--
Seita.6G201700	-1.02663	2.39391	-0.284952	-1.08234	Cellular Component: plasma membrane (GO:0005886);; Biological Process: plant-type secondary cell wall biogenesis (GO:0009834);;	cellular component: cell (GO:0005623);; cellular component: membrane (GO:0016020);; cellular component: cell part (GO:0044464);; biological process: cellular process (GO:0009987);; biological process: cellular component organization or biogenesis (GO:0071840)
Seita.6G240000	-0.250308	1.89699	-0.758942	-0.887736	Biological Process: fatty acid biosynthetic process (GO:0006633);;	biological process: metabolic process (GO:0008152);; biological process: cellular process (GO:0009987);; biological process: single-organism process (GO:0044699)
Seita.6G241400	-0.679957	2.71483	-0.713328	-1.32154	Biological Process: response to auxin (GO:0009733);; Biological Process: regulation of organ growth (GO:0046620);;	biological process: response to stimulus (GO:0050896);; biological process: biological regulation (GO:0065007)
Seita.6G242100	-0.556449	3.35808	-0.772936	-2.02869	Biological Process: response to auxin (GO:0009733);; Biological Process: regulation of organ growth (GO:0046620);;	biological process: response to stimulus (GO:0050896);; biological process: biological regulation (GO:0065007)
Seita.6G244000	-0.291114	1.99584	-0.827666	-0.877065	Biological Process: lipid metabolic process (GO:0006629);; Biological Process: suberin biosynthetic process (GO:0010345);; Biological Process: long-chain fatty-acyl-CoA metabolic process (GO:0035336);; Cellular Component: intracellular membrane-bounded organelle (GO:0043231);; Molecular Function: fatty-acyl-CoA reductase (alcohol-forming) activity (GO:0080019);;	biological process: metabolic process (GO:0008152);; biological process: single-organism process (GO:0044699);; biological process: cellular process (GO:0009987);; cellular component: cell (GO:0005623);; cellular component: organelle (GO:0043226);; cellular component: cell part (GO:0044464);; molecular function: catalytic activity (GO:0003824)
Seita.7G002800	0.437018	3.08163	-1.63824	-1.88041	--	--
Seita.7G006300	-1.28105	2.42539	-0.302611	-0.841731	--	--
Seita.7G052200	0.614772	1.95681	-1.70472	-0.866868	--	--
Seita.7G079300	0.475855	2.1231	-1.28364	-1.31531	Molecular Function: serine-type carboxypeptidase activity (GO:0004185);;	biological process: metabolic process (GO:0008152);; molecular function: catalytic activity (GO:0003824)
Seita.7G088200	0.905513	3.37248	-2.12245	-2.15554	--	--
Seita.7G120800	0.655826	3.16234	-1.93376	-1.8844	Cellular Component: integral component of membrane (GO:0016021);; Molecular Function: transmembrane transporter activity (GO:0022857);;	cellular component: membrane (GO:0016020);; cellular component: membrane part (GO:0044425);; biological process: localization (GO:0051179);; molecular function: transporter activity (GO:0005215)
Seita.7G143000	-0.405656	2.491	-1.09603	-0.989317	Cellular Component: endoplasmic reticulum (GO:0005783);; Molecular Function: ketoreductase activity (GO:0045703);;	cellular component: cell (GO:0005623);; cellular component: organelle (GO:0043226);; cellular component: cell part (GO:0044464);; biological process: metabolic process (GO:0008152);; biological process: single-organism process (GO:0044699);; molecular function: catalytic activity (GO:0003824)
Seita.7G152700	-0.170337	1.7506	-0.496032	-1.08424	Molecular Function: cellulase activity (GO:0008810);; Cellular Component: integral component of membrane (GO:0016021);; Biological Process: cellulose catabolic process (GO:0030245);;	molecular function: catalytic activity (GO:0003824);; cellular component: membrane (GO:0016020);; cellular component: membrane part (GO:0044425);; biological process: metabolic process (GO:0008152);; biological process: cellular process (GO:0009987)
Seita.7G163400	-0.256854	2.10603	-0.948519	-0.90066	Molecular Function: structural constituent of cytoskeleton (GO:0005200);; Cellular Component: cytoplasm (GO:0005737);; Cellular Component: Arp2/3 protein complex (GO:0005885);; Biological Process: actin filament polymerization (GO:0030041);; Biological Process: Arp2/3 complex-mediated actin nucleation (GO:0034314);; Molecular Function: actin filament binding (GO:0051015);;	molecular function: structural molecule activity (GO:0005198);; cellular component: cell (GO:0005623);; cellular component: cell part (GO:0044464);; cellular component: macromolecular complex (GO:0032991);; cellular component: organelle (GO:0043226);; cellular component: organelle part (GO:0044422);; biological process: cellular process (GO:0009987);; biological process: single-organism process (…
Seita.7G168700	-0.514524	2.31534	-0.764431	-1.03638	Cellular Component: cytoplasm (GO:0005737);; Biological Process: L-phenylalanine catabolic process (GO:0006559);; Biological Process: cinnamic acid biosynthetic process (GO:0009800);; Molecular Function: ammonia-lyase activity (GO:0016841);; Molecular Function: phenylalanine ammonia-lyase activity (GO:0045548);;	cellular component: cell (GO:0005623);; cellular component: cell part (GO:0044464);; biological process: metabolic process (GO:0008152);; biological process: cellular process (GO:0009987);; biological process: single-organism process (GO:0044699);; molecular function: catalytic activity (GO:0003824)
Seita.7G195400	-0.0160066	1.91481	-1.0013	-0.897504	Molecular Function: protein dimerization activity (GO:0046983);;	molecular function: binding (GO:0005488)
Seita.7G212500	-0.472862	2.04091	-0.59977	-0.968275	Cellular Component: extracellular region (GO:0005576);; Cellular Component: cell wall (GO:0005618);; Biological Process: plant-type cell wall organization (GO:0009664);; Cellular Component: membrane (GO:0016020);;	cellular component: extracellular region (GO:0005576);; cellular component: cell (GO:0005623);; cellular component: cell part (GO:0044464);; biological process: cellular process (GO:0009987);; biological process: cellular component organization or biogenesis (GO:0071840);; cellular component: membrane (GO:0016020)
Seita.7G231600	-0.584675	2.56497	-1.01521	-0.965083	Molecular Function: transferase activity, transferring acyl groups other than amino-acyl groups (GO:0016747);;	molecular function: catalytic activity (GO:0003824)
Seita.7G234500	-0.898692	2.31634	-1.09271	-0.324938	Molecular Function: polygalacturonase activity (GO:0004650);;	molecular function: catalytic activity (GO:0003824)
Seita.7G255200	-0.717327	2.36271	-0.927527	-0.717855	Molecular Function: single-stranded DNA endodeoxyribonuclease activity (GO:0000014);; Molecular Function: nucleic acid binding (GO:0003676);; Molecular Function: endonuclease activity (GO:0004519);; Biological Process: DNA catabolic process (GO:0006308);; Molecular Function: double-stranded DNA exodeoxyribonuclease activity (GO:0008309);; Biological Process: leaf senescence (GO:0010150);; Molecul…	biological process: metabolic process (GO:0008152);; biological process: cellular process (GO:0009987);; molecular function: catalytic activity (GO:0003824);; molecular function: binding (GO:0005488);; biological process: multicellular organismal process (GO:0032501);; biological process: developmental process (GO:0032502);; biological process: single-organism process (GO:0044699);; biological pr…
Seita.7G260400	-2.15566	5.00191	0.402077	-3.24833	--	--
Seita.7G270300	0.0526297	2.66177	-1.23983	-1.47457	Cellular Component: integral component of membrane (GO:0016021);; Molecular Function: hydrolase activity, acting on ester bonds (GO:0016788);;	cellular component: membrane (GO:0016020);; cellular component: membrane part (GO:0044425);; molecular function: catalytic activity (GO:0003824)
Seita.7G285300	-0.168566	2.99924	-1.18053	-1.65014	Cellular Component: apoplast (GO:0048046);;	cellular component: extracellular region (GO:0005576)
Seita.7G331500	0.123043	2.97988	-1.41576	-1.68716	Cellular Component: Golgi apparatus (GO:0005794);; Cellular Component: integral component of membrane (GO:0016021);; Molecular Function: O-acetyltransferase activity (GO:0016413);;	cellular component: cell (GO:0005623);; cellular component: organelle (GO:0043226);; cellular component: cell part (GO:0044464);; cellular component: membrane (GO:0016020);; cellular component: membrane part (GO:0044425);; molecular function: catalytic activity (GO:0003824)
Seita.8G013700	-1.19497	4.81843	-1.67979	-1.94368	Biological Process: lipid transport (GO:0006869);; Molecular Function: lipid binding (GO:0008289);;	biological process: single-organism process (GO:0044699);; biological process: localization (GO:0051179);; molecular function: binding (GO:0005488)
Seita.8G019100	-0.721165	2.80669	-0.992422	-1.0931	Cellular Component: Golgi apparatus (GO:0005794);; Cellular Component: integral component of membrane (GO:0016021);; Molecular Function: O-acetyltransferase activity (GO:0016413);;	cellular component: cell (GO:0005623);; cellular component: organelle (GO:0043226);; cellular component: cell part (GO:0044464);; cellular component: membrane (GO:0016020);; cellular component: membrane part (GO:0044425);; molecular function: catalytic activity (GO:0003824)
Seita.8G045900	-0.294326	2.23528	-0.807547	-1.13341	Molecular Function: SNARE binding (GO:0000149);; Molecular Function: SNAP receptor activity (GO:0005484);; Biological Process: intracellular protein transport (GO:0006886);; Biological Process: vesicle fusion (GO:0006906);; Cellular Component: endomembrane system (GO:0012505);; Cellular Component: integral component of membrane (GO:0016021);; Cellular Component: SNARE complex (GO:0031201);; Biolo…	molecular function: binding (GO:0005488);; biological process: localization (GO:0051179);; biological process: cellular process (GO:0009987);; biological process: single-organism process (GO:0044699);; biological process: cellular component organization or biogenesis (GO:0071840);; cellular component: cell (GO:0005623);; cellular component: cell part (GO:0044464);; cellular component: membrane (G…
Seita.8G049300	-1.18546	2.91162	-0.557046	-1.16911	Molecular Function: hydrolase activity (GO:0016787);;	molecular function: catalytic activity (GO:0003824)
Seita.8G117000	-0.264319	2.61657	-1.14084	-1.21141	--	--
Seita.8G128800	-0.933648	2.40232	-0.845521	-0.623153	Molecular Function: transferase activity, transferring acyl groups other than amino-acyl groups (GO:0016747);;	molecular function: catalytic activity (GO:0003824)
Seita.8G152300	-0.442246	3.02945	-1.22983	-1.35738	Cellular Component: extracellular region (GO:0005576);; Molecular Function: growth factor activity (GO:0008083);; Biological Process: cell proliferation (GO:0008283);;	cellular component: extracellular region (GO:0005576);; molecular function: binding (GO:0005488);; biological process: single-organism process (GO:0044699)
Seita.8G155200	-0.479131	3.72772	-1.67066	-1.57793	--	--
Seita.8G202100	0.933303	3.33644	-1.72999	-2.53975	Biological Process: cortical microtubule organization (GO:0043622);;	biological process: cellular process (GO:0009987);; biological process: single-organism process (GO:0044699);; biological process: cellular component organization or biogenesis (GO:0071840)
Seita.8G204900	-0.635372	1.90612	-0.635372	-0.635372	Molecular Function: ATP binding (GO:0005524);;	molecular function: binding (GO:0005488)
Seita.8G237400	-2.14643	3.56008	-0.177897	-1.23575	--	--
Seita.8G238300	-0.299916	2.06239	-0.994859	-0.767613	Molecular Function: UDP-glycosyltransferase activity (GO:0008194);;	molecular function: catalytic activity (GO:0003824)
Seita.9G003000	-1.2457	3.77945	-1.03438	-1.49937	Molecular Function: hydrolase activity, acting on ester bonds (GO:0016788);;	molecular function: catalytic activity (GO:0003824)
Seita.9G007500	-0.311681	1.77673	-0.295582	-1.16947	Cellular Component: integral component of membrane (GO:0016021);;	cellular component: membrane (GO:0016020);; cellular component: membrane part (GO:0044425)
Seita.9G008000	0.0670538	2.27448	-0.88299	-1.45854	Cellular Component: integral component of membrane (GO:0016021);;	cellular component: membrane (GO:0016020);; cellular component: membrane part (GO:0044425)
Seita.9G012600	0.269129	1.73224	-0.680848	-1.32052	Biological Process: reproduction (GO:0000003);; Biological Process: cell morphogenesis (GO:0000902);; Biological Process: cell morphogenesis involved in differentiation (GO:0000904);; Biological Process: developmental process involved in reproduction (GO:0003006);; Cellular Component: cellular_component (GO:0005575);; Cellular Component: cell (GO:0005623);; Cellular Component: plasma membrane (GO…	biological process: reproduction (GO:0000003);; biological process: cellular process (GO:0009987);; biological process: developmental process (GO:0032502);; biological process: single-organism process (GO:0044699);; biological process: cellular component organization or biogenesis (GO:0071840);; biological process: reproductive process (GO:0022414);; cellular component: cell (GO:0005623);; cellul…
Seita.9G037000	0.279918	4.04873	-2.15496	-2.17369	Cellular Component: Golgi apparatus (GO:0005794);; Molecular Function: O-acetyltransferase activity (GO:0016413);;	cellular component: cell (GO:0005623);; cellular component: organelle (GO:0043226);; cellular component: cell part (GO:0044464);; molecular function: catalytic activity (GO:0003824)
Seita.9G048200	-0.0352322	2.68993	-0.469913	-2.18479	Cellular Component: integral component of membrane (GO:0016021);;	cellular component: membrane (GO:0016020);; cellular component: membrane part (GO:0044425)
Seita.9G058800	-0.683197	4.101	-1.70186	-1.71595	Biological Process: lipid transport (GO:0006869);; Molecular Function: lipid binding (GO:0008289);;	biological process: single-organism process (GO:0044699);; biological process: localization (GO:0051179);; molecular function: binding (GO:0005488)
Seita.9G114600	-0.508154	2.52273	-1.01823	-0.996343	Biological Process: microtubule cytoskeleton organization (GO:0000226);; Cellular Component: cytoplasm (GO:0005737);; Cellular Component: spindle (GO:0005819);; Molecular Function: microtubule binding (GO:0008017);;	biological process: cellular process (GO:0009987);; biological process: cellular component organization or biogenesis (GO:0071840);; cellular component: cell (GO:0005623);; cellular component: cell part (GO:0044464);; cellular component: organelle (GO:0043226);; cellular component: organelle part (GO:0044422);; molecular function: binding (GO:0005488)
Seita.9G115300	0.240952	2.34146	-0.866293	-1.71612	Molecular Function: ATP binding (GO:0005524);; Cellular Component: cytoplasm (GO:0005737);; Cellular Component: cytoskeleton (GO:0005856);;	molecular function: binding (GO:0005488);; cellular component: cell (GO:0005623);; cellular component: cell part (GO:0044464);; cellular component: organelle (GO:0043226)
Seita.9G131100	-1.34583	4.01447	-1.37711	-1.29154	Cellular Component: integral component of membrane (GO:0016021);; Molecular Function: transmembrane transporter activity (GO:0022857);;	cellular component: membrane (GO:0016020);; cellular component: membrane part (GO:0044425);; biological process: localization (GO:0051179);; molecular function: transporter activity (GO:0005215)
Seita.9G147300	-0.241161	1.94558	-0.820455	-0.883961	Biological Process: reproduction (GO:0000003);; Cellular Component: P-body (GO:0000932);; Biological Process: response to acid chemical (GO:0001101);; Biological Process: developmental process involved in reproduction (GO:0003006);; Cellular Component: cellular_component (GO:0005575);; Cellular Component: intracellular (GO:0005622);; Cellular Component: cell (GO:0005623);; Cellular Component: cyt…	biological process: reproduction (GO:0000003);; cellular component: cell (GO:0005623);; cellular component: macromolecular complex (GO:0032991);; cellular component: organelle (GO:0043226);; cellular component: cell part (GO:0044464);; biological process: response to stimulus (GO:0050896);; biological process: reproductive process (GO:0022414);; biological process: developmental process (GO:00325…
Seita.9G190900	-0.649584	4.41478	-1.8617	-1.9035	Cellular Component: nucleus (GO:0005634);;	cellular component: cell (GO:0005623);; cellular component: organelle (GO:0043226);; cellular component: cell part (GO:0044464)
Seita.9G199700	-0.566737	2.31095	-0.671837	-1.07237	--	--
Seita.9G214500	-0.934005	3.75048	-1.39357	-1.42291	Molecular Function: monooxygenase activity (GO:0004497);; Molecular Function: iron ion binding (GO:0005506);; Molecular Function: oxidoreductase activity, acting on paired donors, with incorporation or reduction of molecular oxygen (GO:0016705);; Molecular Function: heme binding (GO:0020037);;	biological process: metabolic process (GO:0008152);; biological process: single-organism process (GO:0044699);; molecular function: catalytic activity (GO:0003824);; molecular function: binding (GO:0005488)
Seita.9G227400	0.509824	3.47312	-2.55584	-1.4271	Cellular Component: Golgi apparatus (GO:0005794);; Cellular Component: trans-Golgi network (GO:0005802);; Cellular Component: plasma membrane (GO:0005886);; Biological Process: plant-type primary cell wall biogenesis (GO:0009833);; Cellular Component: integral component of membrane (GO:0016021);; Molecular Function: cellulose synthase activity (GO:0016759);; Molecular Function: cellulose synthase…	cellular component: cell (GO:0005623);; cellular component: organelle (GO:0043226);; cellular component: cell part (GO:0044464);; cellular component: organelle part (GO:0044422);; cellular component: membrane (GO:0016020);; biological process: cellular process (GO:0009987);; biological process: single-organism process (GO:0044699);; biological process: cellular component organization or biogenesi…
Seita.9G260200	-0.458406	2.61198	-1.06113	-1.09245	Cellular Component: Golgi apparatus (GO:0005794);; Cellular Component: integral component of membrane (GO:0016021);; Molecular Function: O-acetyltransferase activity (GO:0016413);;	cellular component: cell (GO:0005623);; cellular component: organelle (GO:0043226);; cellular component: cell part (GO:0044464);; cellular component: membrane (GO:0016020);; cellular component: membrane part (GO:0044425);; molecular function: catalytic activity (GO:0003824)
Seita.9G326300	-0.832656	2.77698	-1.32253	-0.621793	Cellular Component: extracellular region (GO:0005576);; Biological Process: sexual reproduction (GO:0019953);;	cellular component: extracellular region (GO:0005576);; biological process: reproduction (GO:0000003);; biological process: reproductive process (GO:0022414);; biological process: multi-organism process (GO:0051704)
Seita.9G327100	-0.466859	3.03319	-1.53588	-1.03045	Cellular Component: extracellular region (GO:0005576);; Biological Process: sexual reproduction (GO:0019953);;	cellular component: extracellular region (GO:0005576);; biological process: reproduction (GO:0000003);; biological process: reproductive process (GO:0022414);; biological process: multi-organism process (GO:0051704)
Seita.9G330000	-0.704916	2.42817	-0.876695	-0.846564	--	--
Seita.9G355500	-0.45154	1.79806	-0.794478	-0.552039	Molecular Function: peroxidase activity (GO:0004601);; Cellular Component: extracellular region (GO:0005576);; Biological Process: response to oxidative stress (GO:0006979);; Molecular Function: heme binding (GO:0020037);; Biological Process: hydrogen peroxide catabolic process (GO:0042744);; Molecular Function: metal ion binding (GO:0046872);;	biological process: metabolic process (GO:0008152);; biological process: cellular process (GO:0009987);; biological process: single-organism process (GO:0044699);; biological process: response to stimulus (GO:0050896);; biological process: detoxification (GO:0098754);; molecular function: catalytic activity (GO:0003824);; molecular function: antioxidant activity (GO:0016209);; cellular component:…
Seita.9G363400	-0.690572	3.1351	-1.01588	-1.42864	Cellular Component: integral component of membrane (GO:0016021);;	cellular component: membrane (GO:0016020);; cellular component: membrane part (GO:0044425)
Seita.9G371700	-0.278327	4.41618	-2.15052	-1.98733	Biological Process: sucrose metabolic process (GO:0005985);; Biological Process: response to carbon dioxide (GO:0010037);; Molecular Function: sucrose synthase activity (GO:0016157);;	biological process: metabolic process (GO:0008152);; biological process: cellular process (GO:0009987);; biological process: single-organism process (GO:0044699);; biological process: response to stimulus (GO:0050896);; molecular function: catalytic activity (GO:0003824)
Seita.9G388600	0.137202	1.52057	-0.525456	-1.13232	Molecular Function: RNA binding (GO:0003723);; Molecular Function: mRNA binding (GO:0003729);; Cellular Component: nucleus (GO:0005634);; Biological Process: regulation of RNA metabolic process (GO:0051252);; Cellular Component: ribonucleoprotein complex (GO:1990904);;	molecular function: binding (GO:0005488);; cellular component: cell (GO:0005623);; cellular component: organelle (GO:0043226);; cellular component: cell part (GO:0044464);; biological process: biological regulation (GO:0065007);; cellular component: macromolecular complex (GO:0032991)
Seita.9G411100	-0.239526	1.76393	-0.757326	-0.767079	Molecular Function: transaminase activity (GO:0008483);; Molecular Function: pyridoxal phosphate binding (GO:0030170);;	molecular function: catalytic activity (GO:0003824);; molecular function: binding (GO:0005488)
Seita.9G422000	0.113446	1.47568	-0.850832	-0.738298	--	--
Seita.9G433300	-0.731191	2.01116	-0.695879	-0.58409	Molecular Function: microtubule motor activity (GO:0003777);; Molecular Function: ATP binding (GO:0005524);; Biological Process: microtubule-based movement (GO:0007018);; Molecular Function: microtubule binding (GO:0008017);;	molecular function: catalytic activity (GO:0003824);; molecular function: binding (GO:0005488);; biological process: cellular process (GO:0009987);; biological process: single-organism process (GO:0044699)
Seita.9G443200	-0.650252	2.27279	-0.414765	-1.20778	Cellular Component: Golgi membrane (GO:0000139);; Biological Process: carbohydrate metabolic process (GO:0005975);; Biological Process: plant-type secondary cell wall biogenesis (GO:0009834);; Biological Process: glucuronoxylan biosynthetic process (GO:0010417);; Molecular Function: galactosylgalactosylxylosylprotein 3-beta-glucuronosyltransferase activity (GO:0015018);; Molecular Function: xylos…	cellular component: cell (GO:0005623);; cellular component: membrane (GO:0016020);; cellular component: organelle (GO:0043226);; cellular component: organelle part (GO:0044422);; cellular component: cell part (GO:0044464);; biological process: metabolic process (GO:0008152);; biological process: cellular process (GO:0009987);; biological process: cellular component organization or biogenesis (GO:…
Seita.9G447400	-0.938055	3.57328	-1.33414	-1.30109	Molecular Function: ATP binding (GO:0005524);; Cellular Component: integral component of membrane (GO:0016021);; Molecular Function: ATPase activity (GO:0016887);;	molecular function: binding (GO:0005488);; cellular component: membrane (GO:0016020);; cellular component: membrane part (GO:0044425);; molecular function: catalytic activity (GO:0003824)
Seita.9G468200	1.37259	2.84387	-2.84947	-1.36699	--	--
Seita.9G486000	0.0585104	2.47804	-0.802816	-1.73373	Molecular Function: protein kinase activity (GO:0004672);; Molecular Function: ATP binding (GO:0005524);; Cellular Component: integral component of membrane (GO:0016021);;	biological process: metabolic process (GO:0008152);; biological process: cellular process (GO:0009987);; molecular function: catalytic activity (GO:0003824);; molecular function: binding (GO:0005488);; cellular component: membrane (GO:0016020);; cellular component: membrane part (GO:0044425)
Seita.9G505600	-0.706853	2.09972	-0.111328	-1.28154	Cellular Component: plasma membrane (GO:0005886);; Cellular Component: integral component of membrane (GO:0016021);; Molecular Function: 4 iron, 4 sulfur cluster binding (GO:0051539);;	cellular component: cell (GO:0005623);; cellular component: membrane (GO:0016020);; cellular component: cell part (GO:0044464);; cellular component: membrane part (GO:0044425);; molecular function: binding (GO:0005488)
Seita.9G506300	0.108094	1.9044	-0.982196	-1.0303	Cellular Component: integral component of plasma membrane (GO:0005887);; Molecular Function: secondary active sulfate transmembrane transporter activity (GO:0008271);; Molecular Function: anion:anion antiporter activity (GO:0015301);;	cellular component: cell (GO:0005623);; cellular component: membrane (GO:0016020);; cellular component: membrane part (GO:0044425);; cellular component: cell part (GO:0044464);; biological process: single-organism process (GO:0044699);; biological process: localization (GO:0051179);; molecular function: transporter activity (GO:0005215)
Seita.9G510500	-0.805538	2.51449	-0.514456	-1.1945	Molecular Function: GTPase activity (GO:0003924);; Molecular Function: GTP binding (GO:0005525);; Cellular Component: endosome (GO:0005768);; Biological Process: intracellular protein transport (GO:0006886);; Cellular Component: endomembrane system (GO:0012505);; Biological Process: Rab protein signal transduction (GO:0032482);;	molecular function: catalytic activity (GO:0003824);; molecular function: binding (GO:0005488);; cellular component: cell (GO:0005623);; cellular component: organelle (GO:0043226);; cellular component: cell part (GO:0044464);; biological process: localization (GO:0051179);; biological process: cellular process (GO:0009987);; biological process: signaling (GO:0023052);; biological process: single-…
Seita.9G519500	-0.489245	1.98611	-0.165732	-1.33113	Molecular Function: molecular_function (GO:0003674);; Molecular Function: catalytic activity (GO:0003824);; Cellular Component: cellular_component (GO:0005575);; Cellular Component: cell wall (GO:0005618);; Cellular Component: cell (GO:0005623);; Cellular Component: plasma membrane (GO:0005886);; Biological Process: biological_process (GO:0008150);; Cellular Component: membrane (GO:0016020);; Mol…	molecular function: catalytic activity (GO:0003824);; cellular component: cell (GO:0005623);; cellular component: cell part (GO:0044464);; cellular component: membrane (GO:0016020);; biological process: growth (GO:0040007);; biological process: multi-organism process (GO:0051704)
Seita.9G524200	-0.486907	2.27482	-0.769483	-1.01843	Cellular Component: nucleus (GO:0005634);; Molecular Function: sequence-specific DNA binding (GO:0043565);; Biological Process: positive regulation of transcription, DNA-templated (GO:0045893);;	cellular component: cell (GO:0005623);; cellular component: organelle (GO:0043226);; cellular component: cell part (GO:0044464);; molecular function: binding (GO:0005488);; biological process: biological regulation (GO:0065007)
Seita.9G545600	-0.650056	1.754	-0.342273	-0.761668	Molecular Function: monooxygenase activity (GO:0004497);; Molecular Function: iron ion binding (GO:0005506);; Cellular Component: integral component of membrane (GO:0016021);; Molecular Function: oxidoreductase activity, acting on paired donors, with incorporation or reduction of molecular oxygen (GO:0016705);; Molecular Function: heme binding (GO:0020037);;	biological process: metabolic process (GO:0008152);; biological process: single-organism process (GO:0044699);; molecular function: catalytic activity (GO:0003824);; molecular function: binding (GO:0005488);; cellular component: membrane (GO:0016020);; cellular component: membrane part (GO:0044425)
Seita.9G562600	-0.757704	2.05451	-0.0476014	-1.2492	Molecular Function: peroxidase activity (GO:0004601);; Cellular Component: extracellular region (GO:0005576);; Biological Process: response to oxidative stress (GO:0006979);; Cellular Component: plant-type cell wall (GO:0009505);; Cellular Component: plasmodesma (GO:0009506);; Molecular Function: heme binding (GO:0020037);; Biological Process: hydrogen peroxide catabolic process (GO:0042744);; Mo…	biological process: metabolic process (GO:0008152);; biological process: cellular process (GO:0009987);; biological process: single-organism process (GO:0044699);; biological process: response to stimulus (GO:0050896);; biological process: detoxification (GO:0098754);; molecular function: catalytic activity (GO:0003824);; molecular function: antioxidant activity (GO:0016209);; cellular component:…
Seita.9G569000	-0.501268	1.89831	-0.639609	-0.757433	Molecular Function: electron carrier activity (GO:0009055);; Cellular Component: anchored component of plasma membrane (GO:0046658);;	molecular function: electron carrier activity (GO:0009055);; cellular component: cell (GO:0005623);; cellular component: membrane (GO:0016020);; cellular component: membrane part (GO:0044425);; cellular component: cell part (GO:0044464)
Seita.9G570100	-0.797788	2.12385	-0.0379065	-1.28815	--	--
Setaria_italica_newGene_2402	0.160699	1.63805	-0.744706	-1.05405	--	--
