# Supplementary material for: Leaf Senescence Regulation Mechanism Based on Comparative Transcriptome Analysis in Foxtail Millet
Source: Int J Mol Sci. 2024 Mar 31;25(7):3905. doi: 10.3390/ijms25073905 (PMC11011800; doi:10.3390/ijms25073905)
Supplement: Supplementary file 1 [file ijms-25-03905-s001.zip › Supplementary Table S9.xlsx]

## Sheet: Sheet1
Supplementary Table 1 Primer sequences used in this study for RT-qPCR
Gene name	Forward primer sequence (5’-3’)	Reverse primer sequence (5’-3’)
SiActin	GGCAAACAGGGAGAAGATGA	GAGGTTGTCGGTAAGGTCACG
SiSAG12	TGCTGTCGAGGGAATGAACC	TGGTAGCCGTTGATCGTGAC
SiSGR1	AGTGAGACTGCATGTACGGG	TTCCCTGACCTCAACCAAGC
SiRCCR	CTGTCCCGTGTTCCACTGAA	AGATGCAAGGGCTCTGTTCC
SiPAO	CGTGCTCCCGCATATCTTCC	CACCGCCGAGAAGTGAACAA
SiNAC1	CGGCAGCAGGTTATACGTCA	CATGAATCGCCTCTTGTGCG
SiYGL2	ATATCAATGGCTGGTCCTGTGG	GCAGCAAGGAACCCTGGAATAA
Seita.3G168300	CCCACCCAAGGAAGAAGAGT	TGGGCCATAGGATTTCAGCT
Seita.4G054600	AGAACTGGGGACTCTTCGTG	TCAGGGTGTTTGGGCCAATA
Seita.5G264700	CAGATCAGTGGCCATCTTGC	CTTCCACCGACAGAGAGGAG
Seita.9G089100	GCCGGTTCAGGTACGAGAA	CGGATCTTGTTCAGCCCTTC
Seita.9G192500	GAGTACCTGCACGACCAGT	TACACGTCGCTCTTCTTGGT
Seita.7G255200	TTCATCGACACCCCTGACAA	ATCTCCCATGAAGTGCGACA
